# Supplementary material for: An evaluation of genotyping by sequencing (GBS) to map the Breviaristatum-e (ari-e) locus in cultivated barley
Source: BMC Genomics. 2014 Feb 6;15:104. doi: 10.1186/1471-2164-15-104 (PMC3922333; doi:10.1186/1471-2164-15-104)
Supplement: Additional file 1: Table S1 — Barcode adapters used for GBS. [file 1471-2164-15-104-S1.xlsx]

## Sheet: GPMx_1-3
seed_packet_unique_id	common_name	barcode
Golden Promise_20100915_161	Golden Promise	AAGTGA
Morex_20100915_162	Morex	AATCG
GPMx001_F11_20100915_1	GPMx001	ACAGA
GPMx002_F11_20100915_2	GPMx002	ACAGA
GPMx003_F11_20100915_3	GPMx003	GTATA
GPMx004_F11_20100915_4	GPMx004	ACCA
GPMx009_F11_20100915_5	GPMx009	ACCA
GPMx012_F11_20100915_6	GPMx012	AGAATGA
GPMx015_F11_20100915_7	GPMx015	AGAATGA
GPMx017_F11_20100915_8	GPMx017	AGGAG
GPMx019_F11_20100915_9	GPMx019	AGTCAAGA
GPMx020_F11_20100915_10	GPMx020	AGGAG
GPMx021_F11_20100915_11	GPMx021	AGTCAAGA
GPMx022_F11_20100915_12	GPMx022	AGTGTTAA
GPMx023_F11_20100915_13	GPMx023	AGTGTTAA
GPMx025_F11_20100915_14	GPMx025	AGTTAAT
GPMx026_F11_20100915_15	GPMx026	ATCATACT
GPMx027_F11_20100915_16	GPMx027	ATGG
GPMx031_F11_20100915_17	GPMx031	ATGTTCAA
GPMx032_F11_20100915_18	GPMx032	AGTTAAT
GPMx034_F11_20100915_19	GPMx034	ATTACA
GPMx035_F11_20100915_20	GPMx035	CACGACCA
GPMx036_F11_20100915_21	GPMx036	CAGGCCAT
GPMx040_F11_20100915_22	GPMx040	CAGGCG
GPMx048_F11_20100915_24	GPMx048	CCACTGG
GPMx049_F11_20100915_25	GPMx049	CCATCCAG
GPMx054_F11_20100915_26	GPMx054	CCTG
GPMx063_F11_20100915_27	GPMx063	CGACG
GPMx065_F11_20100915_28	GPMx065	CGATGCGT
GPMx066_F11_20100915_29	GPMx066	CGCTCA
GPMx069_F11_20100915_31	GPMx069	ATCATACT
GPMx071_F11_20100915_33	GPMx071	CTTCCTCT
GPMx074_F11_20100915_34	GPMx074	GACAG
GPMx075_F11_20100915_35	GPMx075	GACATCCA
GPMx078_F11_20100915_36	GPMx078	GACTCGG
GPMx079_F11_20100915_37	GPMx079	ATGG
GPMx081_F11_20100915_38	GPMx081	GAGCGAA
GPMx083_F11_20100915_39	GPMx083	ATGTTCAA
GPMx085_F11_20100915_40	GPMx085	ATTACA
GPMx088_F11_20100915_41	GPMx088	GATGA
GPMx089_F11_20100915_42	GPMx089	GCGCCACT
GPMx093_F11_20100915_44	GPMx093	GGAG
GPMx094_F11_20100915_45	GPMx094	GGCCGA
GPMx104_F11_20100915_47	GPMx104	GTGCACCA
GPMx106_F11_20100915_48	GPMx106	CACGACCA
GPMx107_F11_20100915_49	GPMx107	TATGGA
GPMx114_F11_20100915_50	GPMx114	TATTCGTG
GPMx115_F11_20100915_51	GPMx115	CAGGCCAT
GPMx117_F11_20100915_52	GPMx117	TCAT
GPMx118_F11_20100915_53	GPMx118	TCCGCA
GPMx119_F11_20100915_54	GPMx119	TCTCA
GPMx121_F11_20100915_55	GPMx121	CAGGCG
GPMx122_F11_20100915_56	GPMx122	TGCGAGA
GPMx124_F11_20100915_57	GPMx124	CCACCA
GPMx127_F11_20100915_58	GPMx127	CCACTGG
GPMx129_F11_20100915_59	GPMx129	CCATCCAG
GPMx134_F11_20100915_60	GPMx134	TGCTGAA
GPMx135_F11_20100915_61	GPMx135	TGGC
GPMx139_F11_20100915_62	GPMx139	TTGACCAG
GPMx140_F11_20100915_63	GPMx140	CCTG
GPMx141_F11_20100915_64	GPMx141	TTGCGTCT
GPMx143_F11_20100915_65	GPMx143	TTGTAG
GPMx144_F11_20100915_66	GPMx144	ACAGA
GPMx145_F11_20100915_67	GPMx145	CGACG
GPMx147_F11_20100915_68	GPMx147	CGATGCGT
GPMx149_F11_20100915_69	GPMx149	ACCA
GPMx153_F11_20100915_70	GPMx153	AGAATGA
GPMx156_F11_20100915_71	GPMx156	AGGAG
GPMx159_F11_20100915_72	GPMx159	AGTCAAGA
GPMx160_F11_20100915_73	GPMx160	CGCTCA
GPMx163_F11_20100915_74	GPMx163	AGTGTTAA
GPMx167_F11_20100915_76	GPMx167	ATCATACT
GPMx169_F11_20100915_77	GPMx169	ATGG
GPMx171_F11_20100915_78	GPMx171	CTCACT
GPMx176_F11_20100915_79	GPMx176	ATGTTCAA
GPMx177_F11_20100915_80	GPMx177	CTCGTCGT
GPMx179_F11_20100915_81	GPMx179	ATTACA
GPMx181_F11_20100915_82	GPMx181	CTTCCTCT
GPMx192_F11_20100915_84	GPMx192	CAGGCCAT
GPMx196_F11_20100915_85	GPMx196	AGTTAAT
GPMx198_F11_20100915_86	GPMx198	CACGACCA
GPMx256_F11_20100915_87	GPMx256	CAGGCG
GPMx260_F11_20100915_88	GPMx260	GACAG
GPMx262_F11_20100915_89	GPMx262	GACATCCA
GPMx269_F11_20100915_90	GPMx269	GACTCGG
GPMx272_F11_20100915_92	GPMx272	CCACCA
GPMx275_F11_20100915_93	GPMx275	GAGCGAA
GPMx278_F11_20100915_96	GPMx278	CCTG
GPMx287_F11_20100915_97	GPMx287	CGACG
GPMx291_F11_20100915_98	GPMx291	CGATGCGT
GPMx295_F11_20100915_99	GPMx295	GATGA
GPMx296_F11_20100915_100	GPMx296	GCGCCACT
GPMx300_F11_20100915_101	GPMx300	GCTAACA
GPMx316_F11_20100915_102	GPMx316	GGAG
GPMx318_F11_20100915_103	GPMx318	CGCTCA
GPMx333_F11_20100915_104	GPMx333	CTCACT
GPMx338_F11_20100915_105	GPMx338	GGCCGA
GPMx339_F11_20100915_106	GPMx339	CTCGTCGT
GPMx341_F11_20100915_107	GPMx341	CTTCCTCT
GPMx345_F11_20100915_108	GPMx345	GTATA
GPMx346_F11_20100915_109	GPMx346	GACAG
GPMx350_F11_20100915_110	GPMx350	GACATCCA
GPMx351_F11_20100915_111	GPMx351	GTGCACCA
GPMx360_F11_20100915_112	GPMx360	TATGGA
GPMx362_F11_20100915_113	GPMx362	GACTCGG
GPMx363_F11_20100915_114	GPMx363	TATTCGTG
GPMx369_F11_20100915_115	GPMx369	TCAT
GPMx374_F11_20100915_116	GPMx374	GAGCGAA
GPMx375_F11_20100915_117	GPMx375	TCCGCA
GPMx384_F11_20100915_118	GPMx384	TCTCA
GPMx386_F11_20100915_119	GPMx386	GATGA
GPMx387_F11_20100915_120	GPMx387	TGCGAGA
GPMx391_F11_20100915_121	GPMx391	GCGCCACT
GPMx394_F11_20100915_122	GPMx394	GCTAACA
GPMx395_F11_20100915_123	GPMx395	GGAG
GPMx396_F11_20100915_124	GPMx396	GGCCGA
GPMx404_F11_20100915_125	GPMx404	GTATA
GPMx409_F11_20100915_126	GPMx409	CCACTGG
GPMx411_F11_20100915_127	GPMx411	GTGCACCA
GPMx416_F11_20100915_128	GPMx416	TGCTGAA
GPMx419_F11_20100915_129	GPMx419	TATGGA
GPMx420_F11_20100915_130	GPMx420	TGGC
GPMx422_F11_20100915_131	GPMx422	TATTCGTG
GPMx428_F11_20100915_132	GPMx428	TCAT
GPMx431_F11_20100915_133	GPMx431	TTGACCAG
GPMx438_F11_20100915_134	GPMx438	TCCGCA
GPMx441_F11_20100915_136	GPMx441	TTGCGTCT
GPMx445_F11_20100915_137	GPMx445	TCTCA
GPMx450_F11_20100915_138	GPMx450	TGCGAGA
GPMx451_F11_20100915_139	GPMx451	TGCTGAA
GPMx454_F11_20100915_140	GPMx454	TTGTAG
GPMx456_F11_20100915_141	GPMx456	TGGC
GPMx458_F11_20100915_142	GPMx458	TTGACCAG
GPMx461_F11_20100915_143	GPMx461	TTGCGTCT
GPMx462_F11_20100915_144	GPMx462	TTGTAG
GPMx464_F11_20100915_145	GPMx464	CCACCA
GPMx466_F11_20100915_146	GPMx466	CCATCCAG
GPMx475_F11_20100915_148	GPMx475	CTCACT
GPMx477_F11_20100915_149	GPMx477	CTCGTCGT
GPMx488_F11_20100915_154	GPMx488	GCTAACA

## Sheet: GPMx_1
Barcode	Sample
AAGTGA	GoldenPromise
AATCG	Morex
ACAGA	GPMx002
ACCA	GPMx004
AGAATGA	GPMx015
AGGAG	GPMx020
AGTCAAGA	GPMx021
AGTGTTAA	GPMx023
AGTTAAT	GPMx032
ATCATACT	GPMx069
ATGG	GPMx079
ATGTTCAA	GPMx083
ATTACA	GPMx085
CACGACCA	GPMx106
CAGGCCAT	GPMx115
CAGGCG	GPMx121
CCACCA	GPMx124
CCACTGG	GPMx127
CCATCCAG	GPMx129
CCTG	GPMx140
CGACG	GPMx145
CGATGCGT	GPMx147
CGCTCA	GPMx160
CTCACT	GPMx171
CTCGTCGT	GPMx177
CTTCCTCT	GPMx181
GACAG	GPMx260
GACATCCA	GPMx262
GACTCGG	GPMx269
GAGCGAA	GPMx275
GATGA	GPMx295
GCGCCACT	GPMx296
GCTAACA	GPMx300
GGAG	GPMx316
GGCCGA	GPMx338
GTATA	GPMx345
GTGCACCA	GPMx351
TATGGA	GPMx360
TATTCGTG	GPMx363
TCAT	GPMx369
TCCGCA	GPMx375
TCTCA	GPMx384
TGCGAGA	GPMx387
TGCTGAA	GPMx416
TGGC	GPMx420
TTGACCAG	GPMx431
TTGCGTCT	GPMx441
TTGTAG	GPMx454

## Sheet: GPMx_2
Barcode	Sample
AAGTGA	GoldenPromise
AATCG	Morex
ACAGA	GPMx001
ACCA	GPMx009
AGAATGA	GPMx012
AGGAG	GPMx017
AGTCAAGA	GPMx019
AGTGTTAA	GPMx022
AGTTAAT	GPMx025
ATCATACT	GPMx026
ATGG	GPMx027
ATGTTCAA	GPMx031
ATTACA	GPMx034
CACGACCA	GPMx035
CAGGCCAT	GPMx036
CAGGCG	GPMx040
CCACCA	GPMx464
CCACTGG	GPMx048
CCATCCAG	GPMx049
CCTG	GPMx054
CGACG	GPMx063
CGATGCGT	GPMx065
CGCTCA	GPMx066
CTCACT	GPMx475
CTCGTCGT	GPMx477
CTTCCTCT	GPMx071
GACAG	GPMx074
GACATCCA	GPMx075
GACTCGG	GPMx078
GAGCGAA	GPMx081
GATGA	GPMx088
GCGCCACT	GPMx089
GCTAACA	GPMx488
GGAG	GPMx093
GGCCGA	GPMx094
GTATA	GPMx003
GTGCACCA	GPMx104
TATGGA	GPMx107
TATTCGTG	GPMx114
TCAT	GPMx117
TCCGCA	GPMx118
TCTCA	GPMx119
TGCGAGA	GPMx122
TGCTGAA	GPMx134
TGGC	GPMx135
TTGACCAG	GPMx139
TTGCGTCT	GPMx141
TTGTAG	GPMx143

## Sheet: GPMx_3
Barcode	Sample
AAGTGA	GoldenPromise
AATCG	Morex
ACAGA	GPMx144
ACCA	GPMx149
AGAATGA	GPMx153
AGGAG	GPMx156
AGTCAAGA	GPMx159
AGTGTTAA	GPMx163
AGTTAAT	GPMx196
ATCATACT	GPMx167
ATGG	GPMx169
ATGTTCAA	GPMx176
ATTACA	GPMx179
CACGACCA	GPMx198
CAGGCCAT	GPMx192
CAGGCG	GPMx256
CCACCA	GPMx272
CCACTGG	GPMx409
CCATCCAG	GPMx466
CCTG	GPMx278
CGACG	GPMx287
CGATGCGT	GPMx291
CGCTCA	GPMx318
CTCACT	GPMx333
CTCGTCGT	GPMx339
CTTCCTCT	GPMx341
GACAG	GPMx346
GACATCCA	GPMx350
GACTCGG	GPMx362
GAGCGAA	GPMx374
GATGA	GPMx386
GCGCCACT	GPMx391
GCTAACA	GPMx394
GGAG	GPMx395
GGCCGA	GPMx396
GTATA	GPMx404
GTGCACCA	GPMx411
TATGGA	GPMx419
TATTCGTG	GPMx422
TCAT	GPMx428
TCCGCA	GPMx438
TCTCA	GPMx445
TGCGAGA	GPMx450
TGCTGAA	GPMx451
TGGC	GPMx456
TTGACCAG	GPMx458
TTGCGTCT	GPMx461
TTGTAG	GPMx462
