# Supplementary material for: An evaluation of genotyping by sequencing (GBS) to map the Breviaristatum-e (ari-e) locus in cultivated barley
Source: BMC Genomics. 2014 Feb 6;15:104. doi: 10.1186/1471-2164-15-104 (PMC3922333; doi:10.1186/1471-2164-15-104)
Supplement: Additional file 2: Table S2 — GBS read distribution. [file 1471-2164-15-104-S2.xlsx]

## Sheet: Total reads
Sample	Reads
GPMx163	520427
GPMx032	617394
GPMx015	883793
GPMx023	1264006
GPMx124	1310128
GPMx409	1437804
GPMx387	1445767
GPMx475	1557834
GPMx196	1683102
GPMx021	1689964
GPMx464	1700487
GPMx085	1786658
GPMx144	1802960
GPMx065	1811018
GPMx020	1828917
GPMx001	1848823
GPMx069	1858123
GPMx106	1858268
GPMx127	1871895
GPMx002	1872459
GPMx025	1931467
GPMx291	1968478
GPMx004	1972974
GPMx153	2022136
GPMx272	2037604
GPMx375	2136930
GPMx079	2211357
GPMx012	2459405
GPMx149	2486270
GPMx022	2573299
GPMx428	2614389
GPMx416	2618223
GPMx295	2632141
GPMx147	2658585
GPMx488	2691462
GPMx296	2748492
GPMx275	2783499
GPMx404	2807869
GPMx115	2811422
GPMx262	2822820
GPMx441	2842575
GPMx009	2845258
GPMx019	2865094
GPMx420	2865138
GPMx396	2896636
GPMx145	2911934
GPMx140	2915680
GPMx287	2927583
GPMx003	2932213
GPMx360	2984968
GPMx171	2993489
GPMx089	3002708
GPMx351	3035110
GPMx083	3045269
GPMx107	3062237
GPMx177	3062368
GPMx026	3079820
GPMx159	3084281
GPMx451	3095446
GPMx345	3112998
GPMx338	3137556
GPMx081	3198092
GPMx017	3198320
GPMx121	3224264
GPMx027	3225000
GPMx160	3243816
GPMx431	3260044
GPMx269	3291370
GPMx395	3301290
GPMx094	3310979
GPMx034	3325767
GPMx374	3341057
GPMx176	3343794
GPMx454	3451221
GPMx179	3451348
GPMx198	3480607
GPMx118	3491059
GPMx093	3528760
GPMx181	3543672
GPMx391	3547494
GPMx141	3570481
GPMx167	3572876
GPMx458	3579063
GPMx156	3622553
GPMx122	3631167
GPMx363	3645103
GPMx048	3669807
GPMx088	3682932
GPMx035	3709216
GPMx333	3725287
GPMx256	3779255
GPMx300	3783395
GPMx054	3822465
GPMx466	3825280
GPMx114	3831501
GPMx438	3842557
GPMx119	3859349
GPMx350	3931639
GPMx477	3956521
GPMx450	4065160
GPMx192	4070009
GPMx461	4091248
GPMx031	4106836
GPMx278	4143483
GPMx036	4227849
GPMx419	4230459
GPMx117	4234468
GPMx075	4239855
GPMx462	4278139
GPMx341	4297979
GPMx066	4337804
GPMx063	4409336
GPMx411	4424637
GPMx362	4472728
GPMx369	4494660
GPMx384	4517393
GPMx445	4557511
GPMx260	4590948
GPMx386	4595128
GPMx049	4636912
GPMx316	4657221
GPMx134	4668144
GPMx339	4685827
GPMx346	4748454
GPMx422	4803950
GPMx078	4871775
GPMx139	4953414
GPMx318	4983052
GPMx169	4984214
GPMx074	5078184
GPMx456	5157504
GPMx129	5211459
GPMx104	5242182
GPMx394	5598046
GPMx071	5652193
GPMx143	6264652
GPMx040	6378309
GPMx135	6554933
GoldenPromise	8215962
Morex	11552598
