# Supplementary material for: An evaluation of genotyping by sequencing (GBS) to map the Breviaristatum-e (ari-e) locus in cultivated barley
Source: BMC Genomics. 2014 Feb 6;15:104. doi: 10.1186/1471-2164-15-104 (PMC3922333; doi:10.1186/1471-2164-15-104)
Supplement: Additional file 4: Table S3 — Co-dominant GBS markers. [file 1471-2164-15-104-S4.xlsx]

## Sheet: Sheet1
name	chrom	position	identical	contig	reference	expressed_gene
MR_48231P3502F51	1H	0		morex_contig_48231	4.10765
MR_1576924P1754R41	1H	0.741		morex_contig_1576924	4.95751
MR_137377P5852F51	1H	1.115		morex_contig_137377	4.95751	MLOC_6321.1/MLOC_6322.1
MR_79268P5148R5	1H	4.302		morex_contig_79268	30.7011	MLOC_78227.1/MLOC_78228.1/MLOC_78229.1
MR_42369P2901F60	1H	5.048		morex_contig_42369	9.91501	MLOC_58123.1
MR_138260P2F25	1H	7.38		morex_contig_138260	11.7564
MR_134866P2478F39	1H	8.122		morex_contig_134866	16.0024	MLOC_4222.1
MR_49727P2418R28	1H	22.811		morex_contig_49727	27.1246
MR_302451P82F62	1H	23.178		morex_contig_302451
MR_1585489P1005R18	1H	23.178		morex_contig_1585489	27.1246	MLOC_19578.1/MLOC_19579.1
MR_1932134P159F61	1H	23.178		morex_contig_1932134
MR_44321P10165F17	1H	23.178		morex_contig_44321	27.3371	MLOC_60370.1/MLOC_60371/MLOC_60372
MR_76857P11138R39	1H	29.165		morex_contig_76857	30.4533	MLOC_77705.1
MR_76857P13212F61	1H	29.168		morex_contig_76857	30.4533	MLOC_77705.1
MR_13105P719R47	1H	31.086		morex_contig_13105	34.0652
MR_163229P1998R3	1H	31.086		morex_contig_163229	30.4533
MR_43334P11491F58	1H	35.618		morex_contig_43334	37.2344	MLOC_59170.1/MLOC_59171.1
MR_47585P6311F49	1H	35.618		morex_contig_47585	37.2344	MLOC_63431.1/MLOC_63432.2
MR_58627P8041R26	1H	36.359		morex_contig_58627	38.0312
MR_57069P1559R34	1H	36.726		morex_contig_57069	45.0071	MLOC_69860.1
MR_42182P337R11	1H	36.726		morex_contig_42182	43.6438
MR_17098P143F51	1H	39.061		morex_contig_17098	42.068
MR_53872P8968R39	1H	39.435		morex_contig_53872	41.6431	MLOC_67900
MR_280239P1286R41	1H	39.802		morex_contig_280239		MLOC_45698.1
MR_60531P773R14	1H	40.543		morex_contig_60531	43.3428	MLOC_71810.1/MLOC_71811.1
MR_317599P576F55	1H	41.654		morex_contig_317599
MR_1561831P3942F59	1H	41.667		morex_contig_1561831	47.4504
MR_1583884P2205F15	1H	41.667		morex_contig_1583884
MR_1568398P1650R31	1H	42.034		morex_contig_1568398	46.6006	MLOC_14556
MR_1567178P4159F59	1H	42.4	MR_63726P4518F54	morex_contig_1567178	46.7068	MLOC_14065.1/MLOC_14066.1/MLOC_14067.1/MLOC_14068.1/MLOC_14069.1
	1H	42.4	MR_2550248P174R41
	1H	42.4	MR_1841879P490F46
	1H	42.4	MR_156684P7249F64
MR_1563890P9010F22	1H	42.4		morex_contig_1563890	46.937	MLOC_12700.1
MR_297554P509F43	1H	42.4		morex_contig_297554
MR_269483P3001R27	1H	42.4		morex_contig_269483
MR_160308P2669R34	1H	42.4		morex_contig_160308	46.937	MLOC_22150.1
MR_2551617P3509R21	1H	42.767	MR_42584P4242F22	morex_contig_2551617	47.5744	MLOC_38870.2/MLOC_38871.1
MR_54387P6873F37	1H	42.767		morex_contig_54387	46.813	MLOC_68200.1/MLOC_68201
MR_69675P1636R18	1H	42.767		morex_contig_69675		MLOC_75975.1
MR_86061P1095F55	1H	43.32		morex_contig_86061	43.2011	MLOC_79627.1/MLOC_79628.1
MR_1561880P1813R12	1H	43.804		morex_contig_1561880	46.5829	MLOC_11815.1/MLOC_11816.1
MR_54172P593F19	1H	43.838		morex_contig_54172	48.0878	MLOC_68088/MLOC_68089
MR_1639225P536F6	1H	43.871		morex_contig_1639225
MR_2595018P180R27	1H	43.871		morex_contig_2595018
MR_182773P765R42	1H	43.871		morex_contig_182773
MR_83630P4402R39	1H	44.053		morex_contig_83630	48.5127
BK_2478601P171F36	1H	44.236		BK_2478601
MR_352952P74F22	1H	44.236		morex_contig_352952	47.5212
MR_93472P3468R30	1H	44.236		morex_contig_93472	43.2011
MR_55872P2951F32	1H	44.236		morex_contig_55872	48.3711	MLOC_69068.1
MR_1266903P238R54	1H	44.236		morex_contig_1266903
MR_131409P671F28	1H	44.236		morex_contig_131409
MR_37389P9219R10	1H	44.236		morex_contig_37389	48.0878	MLOC_52235.1/MLOC_52236.1
MR_2349615P126R45	1H	44.236		morex_contig_2349615
MR_1577983P3139F31	1H	44.236	MR_2365517P269R12	morex_contig_1577983	48.0878	MLOC_17774
	1H	44.236	MR_2556824P916F40	morex_contig_1577983
	1H	44.236	BK_2542983P247F56	morex_contig_1577983
MR_177011P742F26	1H	44.236		morex_contig_177011
MR_47477P1560R46	1H	44.236		morex_contig_47477
MR_206290P811F37	1H	44.238		morex_contig_206290
MR_1858328P106F17	1H	44.519		morex_contig_1858328
MR_64877P1469R34	1H	44.784		morex_contig_64877	48.3711	MLOC_73988.2/MLOC_73987.1
MR_43919P2173F49	1H	44.966		morex_contig_43919	48.3711	MLOC_59794.1/MLOC_59793.1
MR_24214P161F40	1H	45.039		morex_contig_24214
MR_2395818P200R23	1H	45.15		morex_contig_2395818
MR_157904P7791F46	1H	45.254		morex_contig_157904
MR_279452P2014R20	1H	45.332		morex_contig_279452	48.0878
MR_56662P3509F53	1H	45.699		morex_contig_56662	48.796	MLOC_69598.6/MLOC_69599
MR_370116P771R53	1H	46.44		morex_contig_370116
MR_157544P3743F39	1H	46.44		morex_contig_157544	48.9377	MLOC_17059.1/MLOC_17060.1
MR_42256P2086F35	1H	46.44		morex_contig_42256	49.7167	MLOC_57997.3
MR_57603P884R8	1H	46.44		morex_contig_57603	50.8853
MR_52730P6472R59	1H	46.44		morex_contig_52730	49.8229	MLOC_67213
MR_140562P405R52	1H	46.44		morex_contig_140562	48.9377	MLOC_7922.1
MR_77294P2899R6	1H	46.44		morex_contig_77294	51.1755
MR_51507P6632F18	1H	46.807		morex_contig_51507	53.0099
MR_58555P6527F60	1H	46.807		morex_contig_58555	52.4788	MLOC_70795.1
MR_65146P3001R12	1H	46.807	MR_2554354P3068F41	morex_contig_65146	52.4788	MLOC_74093.1/MLOC_74094.4
	1H	46.807	MR_189092P2255F61
MR_244506P1559R47	1H	47.931		morex_contig_244506	55.6657	MLOC_34745
MR_140361P70F25	1H	47.931	MR_2549203P4438F17	morex_contig_140361	54.1431	MLOC_7861.1
MR_1590616P4857F36	1H	48.3		morex_contig_1590616
MR_136889P1033R7	1H	48.668	MR_96423P2635F29	morex_contig_136889	56.2146	MLOC_5937/MLOC_5938
	1H	48.668	MR_44689P5701R44
MR_121263P1140R20	1H	48.668		morex_contig_121263		MLOC_2389.2/MLOC_2390.1
MR_139033P4628F34	1H	48.668		morex_contig_139033	56.2146
MR_2560039P688F62	1H	48.668		morex_contig_2560039	56.0907
MR_442343P4048F52	1H	48.668		morex_contig_442343	56.2146
MR_1563690P3182R25	1H	48.867		morex_contig_1563690	57.2946	MLOC_12605
MR_69619P163F45	1H	49.033		morex_contig_69619
MR_139179P5528F23	1H	49.033		morex_contig_139179	58.3569
MR_146414P517R48	1H	49.18		morex_contig_146414
MR_1648242P416F38	1H	49.359		morex_contig_1648242
MR_170720P1323F30	1H	49.483		morex_contig_170720	57.8258
MR_2550274P1676F16	1H	50.906		morex_contig_2550274	59.4193
MR_301530P341F36	1H	50.906		morex_contig_301530
MR_1564165P4874R49	1H	51.273		morex_contig_1564165	60.8357	MLOC_12816
MR_139985P2363R6	1H	52.014		morex_contig_139985	60.8357
MR_176608P1497F34	1H	52.014		morex_contig_176608	60.8357
MR_45530P891R17	1H	52.381		morex_contig_45530	61.42	MLOC_61466
MR_50313P6911F20	1H	52.381		morex_contig_50313	59.4193
MR_137115P1109R37	1H	53.103		morex_contig_137115	61.5085	MLOC_6143.1
MR_1558474P3332F59	1H	53.125		morex_contig_1558474		MLOC_10133.1
MR_1566497P5071F52	1H	53.496		morex_contig_1566497	61.5439
MR_1623340P1767F29	1H	53.496		morex_contig_1623340	67.3631
BK_1168286P56F30	1H	53.496		BK_1168286
MR_67142P2122F34	1H	53.678		morex_contig_67142	48.796	MLOC_75102.1
MR_46724P4531R2	1H	53.678		morex_contig_46724	66.289	MLOC_62585.1
MR_275109P6160F64	1H	54.045	MR_1572525P1209R9	morex_contig_275109	66.289	MLOC_44654.3
	1H	54.045	MR_275109P6160F62
MR_45259P6723F13	1H	54.045		morex_contig_45259		MLOC_61203.1
MR_41138P3297F50	1H	54.411		morex_contig_41138	68.6969
MR_56797P1587F36	1H	58.256		morex_contig_56797	76.8414
MR_57694P5774F31	1H	58.624		morex_contig_57694	74.1501	MLOC_70261.1/MLOC_70262
MR_36870P6650R47	1H	69.141		morex_contig_36870	82.5071	MLOC_51204.5/MLOC_51202/MLOC_51203.1
MR_404008P560R37	1H	69.141		morex_contig_404008
MR_136854P4357R31	1H	71.888		morex_contig_136854	86.4731
MR_122205P1855F29	1H	71.888		morex_contig_122205	86.6856
MR_139962P433F24	1H	71.888		morex_contig_139962	75.7082	MLOC_7730.2/MLOC_7729.1
MR_137430P2649F36	1H	71.888		morex_contig_137430	86.5439
MR_75335P1214R33	1H	72.255		morex_contig_75335
MR_45286P6525R55	1H	74.582		morex_contig_45286	87.9958
MR_1631428P1846F10	1H	74.765		morex_contig_1631428	90.2975
MR_41361P1201R37	1H	75.131		morex_contig_41361	90.805	MLOC_57032.1/MLOC_57033
MR_40224P316F41	1H	76.452		morex_contig_40224	94.3343	MLOC_55737.1/MLOC_55738
MR_43639P3254F17	1H	77.196		morex_contig_43639	95.6091	MLOC_59470.1/MLOC_59471.1
MR_442052P2830R52	1H	77.903		morex_contig_442052	95.6091
MR_135493P1759R5	1H	77.936		morex_contig_135493	94.6884	MLOC_4779.2/MLOC_4780.1/MLOC_4781.1
MR_1039081P76R47	1H	80.411		morex_contig_1039081
MR_1586176P365R30	1H	80.417		morex_contig_1586176		MLOC_19719.2
MR_1562271P255R17	1H	88.187		morex_contig_1562271	106.161
MR_2549606P8273F19	1H	88.191		morex_contig_2549606	103.824	MLOC_38047.1/MLOC_38048
MR_48595P1720F57	1H	89.707		morex_contig_48595	105.276
MR_1578850P3303R33	1H	89.709		morex_contig_1578850	105.276	MLOC_17998.1
MR_141931P2537F61	1H	104.905		morex_contig_141931	116.289
MR_1986906P193F31	1H	105.829		morex_contig_1986906	117.493
MR_1986906P160F64	1H	105.829		morex_contig_1986906	117.493
MR_47388P4383F46	1H	106.726		morex_contig_47388	119.405
MR_46243P1342F14	1H	108.081		morex_contig_46243	119.688
MR_56249P1262R38	1H	112.613		morex_contig_56249	109.366
MR_1569371P2803R44	1H	114.53		morex_contig_1569371	126.133	MLOC_14907
MR_7391P216F50	1H	114.53		morex_contig_7391	120.999	MLOC_77003
MR_1591515P134F51	1H	119.536		morex_contig_1591515
MR_1577264P3327F19	1H	119.536		morex_contig_1577264		MLOC_17599
MR_132049P3206R58	1H	119.903		morex_contig_132049	128.045	MLOC_3613.1/MLOC_3614.2
MR_132049P7981R50	1H	119.903		morex_contig_132049	128.045	MLOC_3613.1/MLOC_3614.2
MR_1574227P2992R18	1H	120.27		morex_contig_1574227	130.436	MLOC_16690.1
MR_2557365P1350F41	1H	120.27		morex_contig_2557365	130.737	MLOC_40238.2
MR_52375P6139F39	1H	120.27		morex_contig_52375	130.436
MR_43075P10198F62	1H	120.27		morex_contig_43075	130.365	MLOC_58877.1/MLOC_58878.3
MR_51450P1871F15	1H	120.636		morex_contig_51450	130.737
MR_109075P4268F37	1H	120.636	MR_46188P3233R28	morex_contig_109075	130.737	MLOC_1081/MLOC_1082.1/MLOC_1083
MR_279166P176F32	1H	120.636		morex_contig_279166	131.374	MLOC_45577.1
MR_1574303P325F29	1H	121.761		morex_contig_1574303		MLOC_16731.1
MR_8647P1156R44	1H	121.761		morex_contig_8647	132.507
MR_43798P9133R55	1H	121.761	MR_8647P357R1	morex_contig_43798	132.472
	1H	121.761	MR_44745P773F64
	1H	121.761	MR_2126712P194F25
	1H	121.761	MR_1584032P2103F18
MR_43798P3018R11	1H	121.761		morex_contig_43798	132.472
MR_58983P10516R48	2H	0		morex_contig_58983	0	MLOC_71026.4
MR_44233P11981F38	2H	1.944		morex_contig_44233	2.26629
MR_1973716P124R58	2H	5.6		morex_contig_1973716
MR_44783P6837R2	2H	7.521	MR_2551689P33F47	morex_contig_44783	5.38244
MR_57703P2576F17	2H	7.521		morex_contig_57703	5.38244	MLOC_70267.1
MR_46562P14430R15	2H	7.888	MR_1558098P994R36	morex_contig_46562	8.03824	MLOC_62432.1/MLOC_62433
MR_41782P11433F13	2H	8.254		morex_contig_41782	7.79037	MLOC_57483.1/MLOC_57484
MR_1567726P1817F57	2H	11.432		morex_contig_1567726	9.2068	MLOC_14298
MR_158758P778F64	2H	11.432		morex_contig_158758	8.85269
MR_1584496P631F24	2H	14.832	MR_1565134P1654R8	morex_contig_1584496	12.1105	MLOC_19330.1
MR_43792P23840F63	2H	16.349		morex_contig_43792	10.8711	MLOC_59650.1
MR_58229P1555F30	2H	17.67		morex_contig_58229	12.5885
MR_52246P3652R31	2H	19.589		morex_contig_52246	11.726	MLOC_66887.1
MR_1558263P1004R40	2H	19.774		morex_contig_1558263	13.4207	MLOC_10026.1
MR_5646P1164R10	2H	21.294		morex_contig_5646	14.3768	MLOC_69463.2
BW_941631P2145R30	2H	22.228		BW_941631
MR_39325P4278F42	2H	22.41		morex_contig_39325	15.3683
MR_61244P2621R30	2H	24.327		morex_contig_61244		MLOC_72211.1
MR_1585943P1977F26	2H	25.259		morex_contig_1585943
MR_134800P2632F12	2H	25.986		morex_contig_134800	18.5729	MLOC_4181.1/MLOC_4182.1
MR_134800P2632R44	2H	26		morex_contig_134800	18.5729	MLOC_4181.1/MLOC_4182.1
MR_97604P1141F26	2H	26		morex_contig_97604	18.9093
MR_67574P2406R1	2H	26		morex_contig_67574	18.9093	MLOC_75303.1
MR_17120P223R56	2H	26.922		morex_contig_17120	18.9093
MR_39176P14530F56	2H	32.136		morex_contig_39176		MLOC_54499.2/MLOC_54497/MLOC_54498.1
MR_38497P1475F13	2H	34.125		morex_contig_38497
MR_68115P5401R29	2H	34.866		morex_contig_68115	23.1586	MLOC_75519
MR_9363P662R34	2H	35.352		morex_contig_9363
MR_70425P1168F57	2H	36.353		morex_contig_70425	26.204	MLOC_76177.1
MR_37899P1880R33	2H	36.353		morex_contig_37899	26.204	MLOC_52905.1
MR_48444P4559R1	2H	36.719		morex_contig_48444	26.204	MLOC_64166.1
MR_144736P3402R44	2H	36.719		morex_contig_144736	26.204
MR_45850P988F42	2H	37.086		morex_contig_45850		MLOC_61769.1/MLOC_61770.1
MR_66946P1382F20	2H	38.603		morex_contig_66946	27.6912	MLOC_75008
MR_40647P2813R16	2H	38.969		morex_contig_40647	27.6912	MLOC_56236.1/MLOC_56237.1/MLOC_56238.1/MLOC_56239.1/MLOC_56240.2
MR_182317P104F20	2H	40.094		morex_contig_182317	29.3909	MLOC_27334.1
MR_8495P1081R3	2H	40.094	MR_41656P1764F53	morex_contig_8495		MLOC_79420.4
MR_41656P1764R23	2H	40.094		morex_contig_41656	28.6827
MR_275951P3634R11	2H	40.46		morex_contig_275951	27.6912
MR_349217P331R56	2H	40.827		morex_contig_349217	48.3711
MR_1587558P885R36	2H	46.568		morex_contig_1587558	40.1204
MR_80050P3779F32	2H	47.309		morex_contig_80050
MR_37993P2505F60	2H	47.676		morex_contig_37993	40.085	MLOC_53016/MLOC_53017.1/MLOC_53018
MR_1563484P4812R28	2H	48.042		morex_contig_1563484	40.1558
MR_115544P5915F38	2H	48.225		morex_contig_115544
MR_84154P5408R49	2H	50.346		morex_contig_84154		MLOC_79257.1
MR_97424P159F9	2H	50.346		morex_contig_97424
MR_7548P2351R54	2H	50.706		morex_contig_7548	42.6487	MLOC_77402.2/MLOC_77403.1
MR_5833P1091F9	2H	50.713		morex_contig_5833	43.5021
MR_135936P7299R52	2H	58.558		morex_contig_135936	49.3346	MLOC_5157.1/MLOC_5158.2
MR_1750966P207R45	2H	58.56		morex_contig_1750966
MR_48276P1700F33	2H	58.926		morex_contig_48276		MLOC_64017.2/MLOC_64015.1/MLOC_64016
MR_2098741P291F22	2H	59.295		morex_contig_2098741
MR_1239123P154R40	2H	59.473		morex_contig_1239123
MR_63003P5270R5	2H	59.661		morex_contig_63003	52.4079	MLOC_73118.3
MR_1648315P39F20	2H	59.661		morex_contig_1648315
MR_1580532P368F47	2H	59.661		morex_contig_1580532
MR_42156P524F48	2H	60.028		morex_contig_42156	54.4263	MLOC_57860.7
MR_89983P815F8	2H	60.028		morex_contig_89983
MR_1617790P55F27	2H	60.028		morex_contig_1617790		MLOC_23131.1
MR_1582512P965F6	2H	60.028		morex_contig_1582512		MLOC_18893.1
MR_1560545P1288F58	2H	60.394	MR_44952P4360R46	morex_contig_1560545	52.585	MLOC_11167.1
	2H	60.394	MR_40816P2106F6
	2H	60.394	MR_8127P1265F14
MR_215017P1891R5	2H	60.416		morex_contig_215017
MR_144119P1286F39	2H	61.135		morex_contig_144119	55.5418
MR_236428P1015R54	2H	61.135		morex_contig_236428
MR_278396P942R53	2H	61.85		morex_contig_278396
MR_24192P645R38	2H	61.875		morex_contig_24192		MLOC_33990.1
MR_242329P1615F16	2H	61.875		morex_contig_242329	45.6268	MLOC_34079.1
MR_116710P946F61	2H	61.875		morex_contig_116710
BW_1563827P115F49	2H	61.875		BW_1563827
MR_1566116P3952F61	2H	61.875		morex_contig_1566116	55.3824
MR_187457P296R43	2H	61.875		morex_contig_187457	55.5595
MR_6482P1346R24	2H	61.875	MR_41338P9842R16	morex_contig_6482	55.5418
MR_48602P5850F38	2H	61.875		morex_contig_48602	52.1955	MLOC_64293.1/MLOC_64294
MR_1641627P307R17	2H	62.063		morex_contig_1641627	55.5595
MR_57192P15578R59	2H	62.24		morex_contig_57192	56.7015
MR_71941P2708F8	2H	62.24		morex_contig_71941
MR_138527P1383R9	2H	62.24		morex_contig_138527	52.1955	MLOC_7028.3
MR_168199P1278R57	2H	62.24	MR_53003P6777R19	morex_contig_168199	56.3739
MR_1583859P4604F39	2H	62.24	MR_6393P1606F58	morex_contig_1583859	55.5595
	2H	62.24	MR_353482P438R49
	2H	62.24	MR_49783P2678R57
	2H	62.24	MR_12058P360F33
	2H	62.24	MR_1565958P2368R34
	2H	62.24	MR_248933P384F46
	2H	62.24	MR_1573277P1707R52
	2H	62.24	MR_137947P3548R50
	2H	62.24	MR_1578755P4402F40
	2H	62.24	MR_123871P139F12
	2H	62.24	MR_1894584P415F63
	2H	62.24	MR_1141557P256R19
	2H	62.24	MR_65116P2831R48
MR_1575246P907F19	2H	62.24		morex_contig_1575246		MLOC_16999.2
MR_1562150P1651R10	2H	62.24		morex_contig_1562150	55.949
MR_316846P501R43	2H	62.24		morex_contig_316846
MR_2352650P230R51	2H	62.24		morex_contig_2352650
MR_143177P4240F30	2H	62.24		morex_contig_143177	55.5418
MR_207734P638F18	2H	62.24		morex_contig_207734		MLOC_30250.1
MR_97731P1340F33	2H	62.24		morex_contig_97731
MR_46234P1761F64	2H	62.24		morex_contig_46234	55.9667
MR_29696P187R11	2H	62.24		morex_contig_29696
MR_192564P458F63	2H	62.371		morex_contig_192564
MR_251292P1413F55	2H	62.495		morex_contig_251292
MR_2629285P318F38	2H	62.604		morex_contig_2629285
MR_419833P119R24	2H	62.604		morex_contig_419833
MR_71760P594R7	2H	62.604		morex_contig_71760
MR_2564361P474F40	2H	62.604		morex_contig_2564361
MR_1631259P263R30	2H	62.604		morex_contig_1631259
MR_2549453P2639R3	2H	62.604		morex_contig_2549453	58.6402	MLOC_37970.2
MR_1628125P986R19	2H	62.604		morex_contig_1628125
BK_932326P250R20	2H	62.604		BK_932326
MR_254724P844F26	2H	62.604		morex_contig_254724
MR_75367P5722R57	2H	62.604		morex_contig_75367	56.4448
MR_1157306P95R11	2H	62.604		morex_contig_1157306
MR_87762P2332R14	2H	62.604		morex_contig_87762	58.9235
MR_185685P572F28	2H	62.604		morex_contig_185685
MR_1623095P159R23	2H	62.604		morex_contig_1623095
MR_274094P5878R40	2H	62.604	MR_2131431P692F23	morex_contig_274094	56.5156	MLOC_44057.1/MLOC_44058.1/MLOC_44059.1
	2H	62.604	MR_1571196P2612R23
	2H	62.604	MR_1564702P487F40
	2H	62.604	MR_175013P682R12
	2H	62.604	MR_1805925P762R11
	2H	62.604	MR_1118430P101F17
	2H	62.604	MR_200799P2967R48
	2H	62.604	MR_42080P12976R14
	2H	62.604	MR_50639P3316F15
	2H	62.604	MR_42080P12976F41
	2H	62.604	MR_1587388P26F64
MR_2547618P4288F23	2H	62.604		morex_contig_2547618	56.5156
MR_138239P3883F60	2H	62.604		morex_contig_138239	70.8215
MR_1924328P97R5	2H	62.604		morex_contig_1924328	57.4363
BK_760489P157R6	2H	62.604		BK_760489
MR_2365514P127F29	2H	62.604		morex_contig_2365514
MR_48137P2637R12	2H	62.604		morex_contig_48137
MR_1924328P64R38	2H	62.604		morex_contig_1924328	57.4363
MR_1570389P1494R45	2H	62.604		morex_contig_1570389	56.3208
MR_2268662P139F25	2H	62.604		morex_contig_2268662
MR_108261P3875R57	2H	62.604		morex_contig_108261
MR_120421P909F31	2H	62.604		morex_contig_120421
MR_60893P625F25	2H	62.604		morex_contig_60893
MR_128550P1407R32	2H	62.604		morex_contig_128550
MR_2052339P621R21	2H	62.604	MR_293393P419F32	morex_contig_2052339
	2H	62.604	MR_1782830P372F41	morex_contig_156749	56.4448
	2H	62.604	MR_400811P24F46
MR_2174601P223R9	2H	62.604		morex_contig_2174601
MR_200304P123F46	2H	62.604		morex_contig_200304
MR_1579690P1777R34	2H	62.619		morex_contig_1579690	57.3477
MR_2062234P93R23	2H	62.972		morex_contig_2062234
MR_138866P5828R17	2H	63.282		morex_contig_138866	56.3739
MR_203171P1466R59	2H	63.465		morex_contig_203171
MR_65677P4143F57	2H	63.501		morex_contig_65677	57.4363
MR_1568482P869R5	2H	63.527		morex_contig_1568482	58.8881
MR_1592796P178R26	2H	63.531		morex_contig_1592796	58.2507
MR_2562502P2078F15	2H	63.534		morex_contig_2562502	55.5595
MR_1083398P174R57	2H	63.537		morex_contig_1083398
BW_995640P66R43	2H	63.539		BW_995640
MR_1599316P2055R15	2H	63.8		morex_contig_1599316	57.3477
MR_88188P1032R57	2H	63.965		morex_contig_88188	54.2493
BK_2944375P435F32	2H	64.122		BK_2944375
MR_51404P8533F52	2H	64.264		morex_contig_51404	56.2465
MR_24513P470R6	2H	64.264		morex_contig_24513	56.3739
BW_89629P1491R8	2H	64.264		BW_89629
MR_43551P1626F47	2H	64.264		morex_contig_43551	58.9235	MLOC_59400
MR_1885934P141F56	2H	64.264		morex_contig_1885934
MR_53104P3660F16	2H	64.264		morex_contig_53104
MR_362410P828R49	2H	64.446		morex_contig_362410
MR_38812P10203R51	2H	64.629		morex_contig_38812	55.8392	MLOC_54013.1/MLOC_54014/MLOC_54015/MLOC_54016.1
MR_75480P3201R53	2H	64.679		morex_contig_75480	55.5595
MR_1997974P870R36	2H	65.511		morex_contig_1997974
MR_137965P6544R32	2H	65.936	MR_68129P6558R55	morex_contig_137965	62.6062
MR_2055209P484F12	2H	67.061		morex_contig_2055209
MR_134584P326F14	2H	67.061		morex_contig_134584	60.9773	MLOC_4021.4
MR_280677P80R58	2H	67.068		morex_contig_280677
MR_1897856P272R59	2H	67.086		morex_contig_1897856
MR_40440P1474F24	2H	67.801		morex_contig_40440	44.8654	MLOC_55970
MR_40783P6194F18	2H	68.168		morex_contig_40783	62.7571	MLOC_56390
MR_43682P5763R49	2H	68.534	MR_2549279P6321R19	morex_contig_43682	64.4476	MLOC_59519.1/MLOC_59520/MLOC_59521
MR_54739P5191F16	2H	68.534		morex_contig_54739	57.4363
MR_441994P677R37	2H	68.901		morex_contig_441994	66.3598	MLOC_60129.2
MR_37047P12647F39	2H	68.901		morex_contig_37047	66.7493	MLOC_51737.2/MLOC_51738.1
MR_2548370P2631F24	2H	68.901		morex_contig_2548370	56.5156	MLOC_37423.1
MR_88422P777R18	2H	69.268		morex_contig_88422	67.9178
MR_43557P5818F15	2H	69.634		morex_contig_43557	68.0241	MLOC_59401/MLOC_59402.1/MLOC_59403.1/MLOC_59404.1
MR_57246P8824R28	2H	69.634		morex_contig_57246		MLOC_69972.1/MLOC_69973
MR_136678P4571F58	2H	69.634		morex_contig_136678	67.4929	MLOC_5770.1/MLOC_5771.1/MLOC_5772
MR_57198P9114F60	2H	69.634		morex_contig_57198	66.1119	MLOC_69945.1
MR_66845P2394R47	2H	70.376	MR_66845P2648F28	morex_contig_66845	70.8215	MLOC_74955
MR_328058P476F64	2H	71.117		morex_contig_328058		MLOC_48693.1
MR_1612120P629F8	2H	71.117		morex_contig_1612120
MR_66769P7345R51	2H	71.117		morex_contig_66769	70.8215	MLOC_74918.1
MR_72584P11061F64	2H	71.117		morex_contig_72584	70.8215	MLOC_76729.1/MLOC_76728.1
MR_1582868P304R44	2H	71.858		morex_contig_1582868
MR_54621P9293F18	2H	72.225		morex_contig_54621		MLOC_68345.1
MR_139097P1099R35	2H	72.966		morex_contig_139097	70.8215	MLOC_7365
MR_39513P8777R19	2H	74.884		morex_contig_39513	76.0623	MLOC_54935.1/MLOC_54936.1/MLOC_54937.1/MLOC_54938.1
MR_1564252P2552F23	2H	76.008		morex_contig_1564252	76.7705	MLOC_12847.3
MR_139584P5765F51	2H	76.75		morex_contig_139584	76.0977
MR_199461P1633R44	2H	78.465		morex_contig_199461	77.2663
MR_40453P5185R30	2H	78.968		morex_contig_40453	80.2939	MLOC_55986.4
MR_99525P1753F58	2H	80.029		morex_contig_99525	77.3843
MR_2568613P909R13	2H	80.525		morex_contig_2568613	80.5949
MR_57812P2860R48	2H	80.525		morex_contig_57812	80.5949	MLOC_70350.2
MR_95755P1504F40	2H	81.65		morex_contig_95755	82.0113
MR_51408P1352R32	2H	81.65	MR_138178P2889F20	morex_contig_51408	81.5746	MLOC_66344.1/MLOC_66345.1
	2H	81.65	MR_157571P2662R57
	2H	81.65	MR_48997P7540R13
	2H	81.65	MR_164731P2245R9
MR_1435185P85F60	2H	82.022		morex_contig_1435185
MR_48841P1435F22	2H	83.153		morex_contig_48841	81.6572	MLOC_64453.1
MR_46905P3048F37	2H	84.669		morex_contig_46905	85.9773	MLOC_62728.2
MR_235385P1054F48	2H	84.669		morex_contig_235385
MR_2614754P132R51	2H	87.416		morex_contig_2614754
MR_355036P854F39	2H	87.599		morex_contig_355036	92.7408
MR_82535P2338R13	2H	87.599		morex_contig_82535	92.7408	MLOC_78929.1
MR_1559406P1116F16	2H	87.599	MR_233679P5749F50	morex_contig_1559406
MR_1568122P4792F48	2H	87.599		morex_contig_1568122	91.8555	MLOC_14460.1/MLOC_14461.1
MR_276220P515F13	2H	89.534		morex_contig_276220		MLOC_45076.1
MR_1560287P8719R49	2H	91.264		morex_contig_1560287	94.4051	MLOC_11065.3
MR_50512P19411R45	2H	91.631		morex_contig_50512	94.5467	MLOC_65678.5/MLOC_65679.2
MR_135793P10613F7	2H	92.755		morex_contig_135793	92.2096	MLOC_5020.1
MR_135793P9372F47	2H	92.755	MR_135636P2783R53	morex_contig_135793	92.2096	MLOC_5020.1
MR_2547052P6558F43	2H	92.755		morex_contig_2547052	94.8654	MLOC_36619.1/MLOC_36618.1
MR_52104P9098F32	2H	93.122		morex_contig_52104	92.2096	MLOC_66781.1/MLOC_66782.1/MLOC_66783.1/MLOC_66784
MR_135793P11883F46	2H	93.153		morex_contig_135793	92.2096	MLOC_5020.1
MR_2653627P725R37	2H	96.733	MR_2653627P488R49	morex_contig_2653627	92.2096
MR_54445P5980R11	2H	97.857		morex_contig_54445	92.2096	MLOC_68242.4/MLOC_68243.1
MR_189595P809R11	2H	98.224		morex_contig_189595
MR_138351P6105R26	2H	98.591		morex_contig_138351	97.7718
MR_1585032P751R33	2H	98.957		morex_contig_1585032
MR_1558515P5631R11	2H	98.957		morex_contig_1558515	99.2569	MLOC_10153
MR_39622P11830F10	2H	98.957		morex_contig_39622	99.2569	MLOC_55066/MLOC_55067.2
MR_2547744P3873F41	2H	98.957		morex_contig_2547744	99.2569
MR_160256P856R45	2H	99.119		morex_contig_160256	98.5189	MLOC_22106.2
MR_57843P7297F15	2H	99.322		morex_contig_57843	99.2569
MR_142671P2664F59	2H	99.322		morex_contig_142671	102.886
MR_39938P7256R15	2H	102.499		morex_contig_39938	100.536	MLOC_55405.3
MR_1633958P1519F17	2H	104.827		morex_contig_1633958
MR_277567P1533R28	2H	105.007		morex_contig_277567	107.153	MLOC_45371.2
MR_39185P10328R53	2H	105.192		morex_contig_39185	107.153	MLOC_54514/MLOC_54515
MR_71183P1737R9	2H	105.933		morex_contig_71183	107.153
MR_8572P404R23	2H	106.865		morex_contig_8572	107.153
MR_56883P6796F35	2H	109.614		morex_contig_56883	107.153	MLOC_69736.1
MR_2550004P572R34	2H	111.532	MR_46337P10334R35	morex_contig_2550004		MLOC_38237.1
	2H	111.532	MR_138589P395F25
MR_39345P6167F23	2H	111.532		morex_contig_39345	108.003	MLOC_54730.1/MLOC_54731.3
MR_138589P395R44	2H	111.532		morex_contig_138589	108.003
MR_44162P5956R41	2H	112.656		morex_contig_44162	110.907	MLOC_60061.1/MLOC_60062/MLOC_60063/MLOC_60064.1
MR_44802P313R6	2H	112.656		morex_contig_44802	110.907
MR_274585P1046F11	2H	112.666		morex_contig_274585
MR_50724P15751F52	2H	114.371	MR_58754P1033R35	morex_contig_50724	110.907	MLOC_65828/MLOC_65829
MR_58754P10090F35	2H	114.371		morex_contig_58754	110.907	MLOC_70899.1/MLOC_70900
MR_59731P3554R36	2H	116.296		morex_contig_59731	114.093	MLOC_71382
MR_110436P648R24	2H	120.821		morex_contig_110436	118.697	MLOC_1210.1
MR_159586P3919R2	2H	121.016		morex_contig_159586		MLOC_21519.2
MR_37989P2433R24	2H	121.758		morex_contig_37989		MLOC_53013.1
MR_1565314P3434F42	2H	121.758	MR_39882P3033R22	morex_contig_1565314	118.697
MR_60054P3193F31	2H	124.296		morex_contig_60054		MLOC_71553.1/MLOC_71554.1
MR_38845P211F12	2H	124.39		morex_contig_38845	120.68	MLOC_54057.5
MR_1559679P1442F26	2H	124.483		morex_contig_1559679	120.822	MLOC_10729
MR_39435P3587R15	2H	126.598		morex_contig_39435	124.929	MLOC_54837.1
MR_1646034P525F26	2H	128.957		morex_contig_1646034	126.487
MR_1585270P703F8	2H	129.326		morex_contig_1585270	127.195	MLOC_19536.1
MR_1591596P850R7	2H	129.692		morex_contig_1591596
MR_58001P2019R3	2H	132.44	MR_245297P1278R30	morex_contig_58001
	2H	132.44	MR_63975P1711F62
	2H	132.44	MR_274439P610R29
	2H	132.44	MR_6076P3876F11
	2H	132.44	MR_1562107P9948F28
MR_44262P10482R32	2H	132.806	MR_1572817P441F40	morex_contig_44262	130.312	MLOC_60300.2/MLOC_60298.1/MLOC_60299.1
MR_130829P726F63	2H	133.173		morex_contig_130829	132.967
MR_2548797P6147F31	2H	134.298		morex_contig_2548797	135.623
MR_2548797P6147R14	2H	134.298		morex_contig_2548797	135.623
MR_44077P2493F41	2H	134.666		morex_contig_44077	135.623
MR_6236P1557R26	2H	137.008		morex_contig_6236	136.969	MLOC_72784.1/MLOC_72783.2
MR_60549P6084F41	2H	139.786		morex_contig_60549	138.598	MLOC_71821.2
MR_268674P3571R6	2H	140.924		morex_contig_268674	137.323
MR_162160P656R45	2H	141.665	MR_57454P1608R53	morex_contig_162160	140.793
	2H	141.665	MR_135496P11711R33
MR_284260P1049F28	2H	141.672		morex_contig_284260	139.873	MLOC_46009.1
MR_1641108P1380R23	2H	145.643		morex_contig_1641108	142.351
MR_275622P2774F49	2H	145.84		morex_contig_275622	142.422	MLOC_44891.1
MR_55171P2151F20	2H	146.641		morex_contig_55171	135.623	MLOC_68682
MR_54853P4335F50	2H	147.386		morex_contig_54853	142.351
MR_39476P6315R29	2H	151.23	MR_162041P505R42	morex_contig_39476	146.919	MLOC_54892/MLOC_54893.1
MR_63713P220R47	2H	151.232		morex_contig_63713	147.309	MLOC_73464.1
MR_44962P675R56	2H	152.747		morex_contig_44962	149.256	MLOC_60979/MLOC_60980.3/MLOC_60981.1/MLOC_60982.1
MR_274638P3145F11	2H	152.747		morex_contig_274638	149.363	MLOC_44382.1/MLOC_44383.1
MR_421239P4216R53	2H	153.113		morex_contig_421239	149.256
MR_43608P3550F64	2H	153.255		morex_contig_43608	149.256
MR_64777P4133F61	2H	153.478	MR_74670P4528F25	morex_contig_64777	149.256
MR_6358P1118F53	2H	153.478		morex_contig_6358	149.256	MLOC_73412.2
MR_2551525P1994R16	3H	0		morex_contig_2551525	1.6289	MLOC_38835.1
MR_1603912P299F32	3H	0		morex_contig_1603912	1.6289	MLOC_22212.1
MR_41015P4765F17	3H	0.366		morex_contig_41015	1.6289	MLOC_56635.1/MLOC_56636.3
MR_56385P6280R11	3H	0.733		morex_contig_56385	2.86827	MLOC_69417.1/MLOC_69418.1
MR_1652219P188F62	3H	0.915		morex_contig_1652219	3.25779
MR_1557973P10720R35	3H	1.098		morex_contig_1557973	3.11615	MLOC_9862.1/MLOC_9863.1
MR_475710P233F42	3H	1.098		morex_contig_475710
MR_46157P2861F12	3H	14.748		morex_contig_46157	12.1105	MLOC_62056
MR_49204P740R57	3H	16.071	MR_55619P4456R21	morex_contig_49204	13.366
MR_1597500P2221R32	3H	17.19		morex_contig_1597500
MR_54783P3420F53	3H	17.195		morex_contig_54783	15.0142	MLOC_68435.1/MLOC_68436.1/MLOC_68434.1/MLOC_68437.1
MR_2556000P661R36	3H	18.712		morex_contig_2556000		MLOC_40053.1
MR_1569992P1344F8	3H	21.459		morex_contig_1569992	20.7507	MLOC_15154/MLOC_15155.2
MR_52999P4724F9	3H	21.459		morex_contig_52999
MR_45520P9033F45	3H	21.826		morex_contig_45520	20.7507	MLOC_61456.1/MLOC_61457
MR_46651P10882F42	3H	26.358		morex_contig_46651	24.9115	MLOC_62514.1/MLOC_62515.1
MR_60898P1251F24	3H	27.099		morex_contig_60898	24.9115	MLOC_72017.1
MR_183598P6331F50	3H	28.616		morex_contig_183598	25.301	MLOC_27486.1/MLOC_27487.1/MLOC_27488.1
MR_69039P1803F52	3H	39.132		morex_contig_69039	36.3669
MR_135433P590F19	3H	40.644		morex_contig_135433	36.7564
MR_1585975P1000R30	3H	40.648		morex_contig_1585975	37.5708
MR_58936P538F46	3H	41.015		morex_contig_58936	36.7564
MR_55684P1822R48	3H	41.015		morex_contig_55684	37.5
MR_8001P2726R56	3H	42.531		morex_contig_8001
MR_1644708P710F47	3H	43.084		morex_contig_1644708		MLOC_24424.1
MR_282854P1625R54	3H	44.403		morex_contig_282854	38.4242
MR_52779P5201R1	3H	45.92		morex_contig_52779	40.6516	MLOC_67244.1/MLOC_67245.1/MLOC_67246.1/MLOC_67247/MLOC_67248
MR_1586504P2467F23	3H	49.762	MR_1570533P102R56	morex_contig_1586504
MR_95824P1354F42	3H	49.762		morex_contig_95824	45.2195
MR_485862P1172F22	3H	50.129	MR_1627426P1017F7	morex_contig_485862
	3H	50.129	MR_1558131P463F38
MR_141688P3417F64	3H	50.129		morex_contig_141688	46.1756
BK_1376240P151R56	3H	50.129		BK_1376240
MR_1680820P890F38	3H	50.217		morex_contig_1680820	46.1048
MR_1569883P2650R6	3H	50.311		morex_contig_1569883	48.6898
BK_1861733P2582R29	3H	50.375		BK_1861733
BK_2745986P219R40	3H	50.438		BK_2745986
MR_40319P6356F51	3H	50.492		morex_contig_40319	46.1756	MLOC_55846/MLOC_55847
MR_198502P933R25	3H	50.859	MR_97058P2672F26	morex_contig_198502		MLOC_29210.1
	3H	50.859	MR_1617729P1064R4
	3H	50.859	MR_176395P153R52
MR_276176P1972F33	3H	50.859		morex_contig_276176		MLOC_45063.1
MR_136210P8236F64	3H	50.859		morex_contig_136210	49.2918	MLOC_5378.1/MLOC_5379
BK_1629470P50F30	3H	51.041		BK_1629470
BK_343652P3505R6	3H	51.167		BK_343652
MR_159225P1301R26	3H	51.331		morex_contig_159225	48.5836
MR_105863P242F15	3H	51.553		morex_contig_105863
MR_159820P11346F38	3H	51.59		morex_contig_159820	51.6289
MR_84705P10791R12	3H	51.59		morex_contig_84705	51.6289
MR_1598505P3225R48	3H	51.59		morex_contig_1598505	51.7705
MR_270915P103R39	3H	51.59		morex_contig_270915
MR_1562820P4959F39	3H	51.59		morex_contig_1562820		MLOC_12215/MLOC_12216
MR_2564364P285F64	3H	51.59		morex_contig_2564364
MR_1631678P782F7	3H	51.59		morex_contig_1631678	51.6289
MR_54018P9400F25	3H	51.59		morex_contig_54018	51.6289	MLOC_67987/MLOC_67988.1
MR_437867P442F38	3H	51.59		morex_contig_437867	51.4873
MR_42686P3821F56	3H	51.59		morex_contig_42686		MLOC_58454/MLOC_58455
MR_133581P2533R32	3H	51.59		morex_contig_133581	51.6289
MR_249282P1323R3	3H	51.59		morex_contig_249282	51.6997
MR_43966P3413R7	3H	51.59		morex_contig_43966	51.6289	MLOC_59847
MR_2020231P122F42	3H	51.59	MR_56788P12362R45	morex_contig_2020231
	3H	51.59	MR_47455P6354R11
	3H	51.59	MR_44383P8885F14
	3H	51.59	MR_269835P194R22
	3H	51.59	MR_51915P10574F47
	3H	51.59	MR_244840P3152R46
	3H	51.59	MR_135476P1178R54
	3H	51.59	MR_56747P1633F32
	3H	51.59	MR_591473P1232R59
MR_40244P12743F29	3H	51.59		morex_contig_40244	51.6289	MLOC_55760.4/MLOC_55761/MLOC_55762.2
MR_160961P962F24	3H	51.59		morex_contig_160961	51.5581	MLOC_22640.1
MR_42058P5262R54	3H	51.59		morex_contig_42058	51.3456	MLOC_57748.1/MLOC_57749.1/MLOC_57750.1
BK_2551430P110F42	3H	51.59		BK_2551430
MR_2225514P109F53	3H	51.59	BK_538655P631F43	morex_contig_2225514
MR_105969P2010F47	3H	51.59		morex_contig_105969
MR_1575116P601F31	3H	51.59		morex_contig_1575116	51.6289
MR_868431P261R15	3H	51.956	MR_475764P5947F40	morex_contig_868431		MLOC_79763.2
MR_1625116P23F19	3H	52.323		morex_contig_1625116
MR_250965P127F24	3H	52.323		morex_contig_250965
MR_49656P477F12	3H	52.323		morex_contig_49656	57.153	MLOC_65036.1
MR_2555265P779F45	3H	52.69		morex_contig_2555265	57.2238
MR_42702P8004F42	3H	52.69		morex_contig_42702	57.2238	MLOC_58478.1/MLOC_58479.1/MLOC_58480
MR_2559473P2977R7	3H	53.056		morex_contig_2559473	55.7365
MR_46045P5835F59	3H	53.056		morex_contig_46045	57.153	MLOC_61955.1/MLOC_61956.2
MR_41033P6798R20	3H	53.056	MR_66174P5940F11	morex_contig_41033	57.5071	MLOC_56656.2/MLOC_56655
MR_2547145P319F43	3H	53.239		morex_contig_2547145
MR_157320P8978R19	3H	53.98		morex_contig_157320	51.6997	MLOC_16375.1/MLOC_16376.1
MR_1619614P1061F61	3H	53.98		morex_contig_1619614		MLOC_23238.1
MR_1579999P1302R49	3H	54.21		morex_contig_1579999	51.6289
MR_2349351P1F58	3H	54.345		morex_contig_2349351
MR_37395P5556F35	3H	54.43		morex_contig_37395	51.4873	MLOC_52247.2/MLOC_52248.1
MR_2548272P4576R50	3H	54.528		morex_contig_2548272	52.8152
MR_45324P4449F44	3H	54.528	MR_38853P16522R32	morex_contig_45324	51.6289
MR_124120P1444R29	3H	54.528		morex_contig_124120
MR_1989183P101F17	3H	54.569		morex_contig_1989183
MR_1075737P152R56	3H	54.603		morex_contig_1075737
MR_58652P2205R35	3H	54.656		morex_contig_58652	51.3456	MLOC_70839
MR_135111P6404R6	3H	54.716		morex_contig_135111
MR_57650P2817F54	3H	54.75		morex_contig_57650
MR_2178779P402R57	3H	55.301		morex_contig_2178779
MR_1720566P583R30	3H	56.206		morex_contig_1720566
MR_50521P4030R37	3H	56.389		morex_contig_50521	52.4433
MR_244461P1898R46	3H	57.708	MR_1671361P1118F50	morex_contig_244461	57.2238
	3H	57.708	MR_2550538P1883R20
BW_1173111P473R38	3H	58.423		BW_1173111
MR_315980P172R51	3H	58.441		morex_contig_315980
MR_1737760P522R33	3H	58.448		morex_contig_1737760
MR_171981P4266F50	3H	58.448		morex_contig_171981		MLOC_25886
MR_1885213P656F28	3H	58.815		morex_contig_1885213	61.8272
MR_159122P2815F42	3H	58.815	MR_48918P9408R52	morex_contig_159122	61.898
	3H	58.815	MR_167466P2053F49
	3H	58.815	MR_271616P4365R13
MR_114569P2046F25	3H	59.181		morex_contig_114569	67.4929
MR_140596P1934F6	3H	59.181		morex_contig_140596		MLOC_7934.1
MR_160000P3138R4	3H	59.181	MR_38461P1345R24	morex_contig_160000	63.2967
	3H	59.181	MR_1569020P8607F46
	3H	59.181	MR_1580821P136F59
MR_143648P881F51	3H	59.181		morex_contig_143648	64.8725
MR_2381616P217R29	3H	59.181		morex_contig_2381616
MR_40942P1842R43	3H	59.548		morex_contig_40942	64.8725	MLOC_56556.1/MLOC_56555/MLOC_56557.1/MLOC_56558.1
MR_1619283P547R4	3H	59.915		morex_contig_1619283	67.4929
MR_45362P2711R40	3H	59.915		morex_contig_45362	64.8725
MR_45362P3689R8	3H	59.915		morex_contig_45362	64.8725
MR_5916P1847R53	3H	60.656		morex_contig_5916	67.4929	MLOC_71105
MR_68244P3366F26	3H	60.656		morex_contig_68244	68.6969
MR_1558686P3301F60	3H	60.656		morex_contig_1558686	68.1303	MLOC_10247.1/MLOC_10248.1
MR_14106P544R1	3H	60.656		morex_contig_14106
MR_271221P2085F41	3H	66.078		morex_contig_271221	74.7425
MR_55337P529R41	3H	66.498		morex_contig_55337	74.7875	MLOC_68776.2
MR_66647P1611R50	3H	66.865	MR_135723P5464F55	morex_contig_66647	75.8853
MR_1571321P3793F52	3H	66.865		morex_contig_1571321	76.0623	MLOC_15686.1
MR_216379P160R44	3H	68.576		morex_contig_216379
MR_2546689P1274R19	3H	70.312		morex_contig_2546689	77.6912	MLOC_36364
MR_2661912P364R57	3H	73.49		morex_contig_2661912	78.1161
MR_1590298P1844F32	3H	73.49		morex_contig_1590298
MR_68384P563R37	3H	74.231		morex_contig_68384	83.0737
MR_1560072P3136F16	3H	74.231	MR_1558760P710R13	morex_contig_1560072	83.593	MLOC_10950
MR_58454P1345F27	3H	74.231		morex_contig_58454	78.2932
MR_256937P524R25	3H	76.148		morex_contig_256937		MLOC_41029.1/MLOC_41028.1
MR_2555463P405F34	3H	76.515		morex_contig_2555463	86.8626	MLOC_39920.1
MR_54717P2869R5	3H	76.882		morex_contig_54717	81.7989
MR_1560884P818R25	3H	76.882		morex_contig_1560884
MR_67684P3645R20	3H	77.248		morex_contig_67684	90.0142	MLOC_75336
MR_244364P4838F10	3H	77.248	MR_139822P2361R33	morex_contig_244364	90.0142	MLOC_34679.1
MR_2652069P117F9	3H	77.248		morex_contig_2652069	90.0142
MR_1558586P4265F14	3H	77.248		morex_contig_1558586	89.7309
MR_38726P2016F28	3H	77.99		morex_contig_38726	90.2266
MR_1488714P64F61	3H	77.99		morex_contig_1488714
MR_48270P579R56	3H	82.996		morex_contig_48270	96.4589
MR_38719P5071R33	3H	83.364		morex_contig_38719	96.4589	MLOC_53886/MLOC_53887
MR_806048P89F25	3H	86.632		morex_contig_806048
MR_1569140P2669R48	3H	93.19	MR_50011P1518R10	morex_contig_1569140	104.462
MR_242533P503R49	3H	93.19		morex_contig_242533	104.462	MLOC_34127.2/MLOC_34128.1
MR_45163P4602R11	3H	93.557		morex_contig_45163	104.745	MLOC_61153.1
MR_2554954P389R53	3H	94.682		morex_contig_2554954	108.428	MLOC_39830.1
MR_1575319P6941R6	3H	94.694		morex_contig_1575319	108.428	MLOC_17029
MR_55398P2305F14	3H	95.805	MR_40183P5199R47	morex_contig_55398	109.012	MLOC_68823.1/MLOC_68824.2
MR_1558863P5716R51	3H	96.598		morex_contig_1558863	108.888
BK_1647625P177F26	3H	107.502		BK_1647625
MR_148389P981R22	3H	109.744		morex_contig_148389	122.025
MR_155246P1680R54	3H	109.744	MR_73566P4262R2	morex_contig_155246
	3H	109.744	MR_274542P3074R24
MR_39630P7955R42	3H	113.813		morex_contig_39630	128.453	MLOC_55074/MLOC_55075.1
MR_40759P11728R2	3H	115.332		morex_contig_40759	128.612	MLOC_56361/MLOC_56362.1/MLOC_56363.1
MR_135841P4854R56	3H	116.458		morex_contig_135841	130.17	MLOC_5073.1
MR_1574099P2033R33	3H	116.458		morex_contig_1574099	135.482	MLOC_16655
MR_139464P3595R51	3H	116.825		morex_contig_139464	132.932	MLOC_7530.1
MR_441579P865R44	3H	117.378	MR_2525722P91F47	morex_contig_441579	131.657	MLOC_60059.1
MR_45844P3337R22	3H	117.378	MR_50384P234F64	morex_contig_45844	131.657	MLOC_61760.4/MLOC_61761.1/MLOC_61762/MLOC_61763.1
MR_51010P5262R10	3H	119.295	MR_54926P4256F39	morex_contig_51010	133.144	MLOC_66013.1/MLOC_66014.1/MLOC_66015.1/MLOC_66016.1/MLOC_66017.1
MR_277076P1261R14	3H	119.477		morex_contig_277076	133.215
MR_85128P1002F36	3H	120.03		morex_contig_85128	133.357
MR_39084P4091F43	3H	120.03		morex_contig_39084	133.286	MLOC_54370.1/MLOC_54371.1/MLOC_54372.1/MLOC_54373.1/MLOC_54374.1
MR_43550P4277R53	3H	122.778		morex_contig_43550	136.544	MLOC_59399.1
MR_125855P2720F24	3H	122.96		morex_contig_125855	135.482	MLOC_2895.1/MLOC_2894.1
MR_1566051P821F15	3H	123.327		morex_contig_1566051	135.482
MR_56637P1573F23	3H	125.244	MR_39742P172F17	morex_contig_56637	137.075	MLOC_69574.1
	3H	125.244	MR_40984P5032R36
	3H	125.244	MR_36914P1311R8
	3H	125.244	MR_63364P1121R56
MR_43215P8480R13	3H	125.489		morex_contig_43215		MLOC_59039.2/MLOC_59038.1
MR_2547064P4656R6	3H	127.136		morex_contig_2547064	141.865
MR_41350P8104R27	3H	127.136		morex_contig_41350	141.865	MLOC_57019.1
MR_49913P1431R14	3H	127.136		morex_contig_49913	141.865	MLOC_65217
MR_7527P1773F38	3H	127.503		morex_contig_7527	143.13
MR_38769P593F38	3H	127.503	MR_243649P493R12	morex_contig_38769	143.077	MLOC_53950
MR_51096P2150R12	3H	128.244		morex_contig_51096	144.618
MR_1603992P160F48	3H	128.986	MR_369094P122F25	morex_contig_1603992	145.538
	3H	128.986	MR_1558759P3351R52
MR_66533P1462R36	3H	129.352		morex_contig_66533	146.105	MLOC_74791.1/MLOC_74792
MR_56464P730R40	3H	129.352		morex_contig_56464	145.822
MR_37144P449R30	3H	130.094		morex_contig_37144	145.822	MLOC_51903.1
MR_271831P2365F8	3H	130.094		morex_contig_271831	145.822	MLOC_43639.1
MR_66503P13521R33	3H	135.587		morex_contig_66503	148.159	MLOC_74773.1/MLOC_74774.1
MR_2607300P11F57	3H	140.119		morex_contig_2607300	155.028
MR_274367P2476F37	3H	140.86		morex_contig_274367	155.028	MLOC_44236.1
MR_44798P3775F19	3H	141.235		morex_contig_44798	155.028	MLOC_60802
MR_1588139P1057R13	4H	0		morex_contig_1588139	22.238
MR_274231P2820R5	4H	1.165		morex_contig_274231	22.238	MLOC_44132.1
MR_82040P6076F60	4H	2.309		morex_contig_82040	22.238	MLOC_78825.1
MR_45110P2242R25	4H	3.566		morex_contig_45110	26.3456	MLOC_61098/MLOC_61099.2/MLOC_61100.1
MR_361592P494R57	4H	3.807		morex_contig_361592	26.3456	MLOC_50533.1
MR_1558968P3054R24	4H	4.173		morex_contig_1558968	28.1161	MLOC_10388.1/MLOC_10389
MR_6842P446F23	4H	8.027		morex_contig_6842
MR_41480P11358F35	4H	13.537		morex_contig_41480	40.0142
MR_46856P963F57	4H	15.873		morex_contig_46856	43.3428	MLOC_62685
MR_51005P1110R6	4H	16.243	MR_1559643P1582R31	morex_contig_51005	43.3428	MLOC_66012.1
MR_750230P17F20	4H	16.243		morex_contig_750230
MR_157829P5971R59	4H	16.243		morex_contig_157829	43.272	MLOC_17847.4/MLOC_17848.1/MLOC_17849.1
MR_1564170P9686F27	4H	16.243		morex_contig_1564170	44.9008	MLOC_12820.1/MLOC_12819.1
MR_70965P314R45	4H	19.866		morex_contig_70965		MLOC_76321.1
MR_44528P4907R28	4H	20.234		morex_contig_44528		MLOC_60561.3
MR_142943P4885F55	4H	20.603		morex_contig_142943
BW_1345660P447F12	4H	20.603		BW_1345660
MR_99891P1111R23	4H	20.603		morex_contig_99891	51.204
MR_163986P626R36	4H	20.603		morex_contig_163986
MR_1475821P105F17	4H	20.603		morex_contig_1475821
MR_1564266P590R5	4H	20.785		morex_contig_1564266	52.6558
MR_81441P1862F41	4H	20.967		morex_contig_81441	51.1331
MR_2101601P85R21	4H	21.15		morex_contig_2101601
MR_1572336P994F19	4H	21.246		morex_contig_1572336	50.9915
MR_136060P6977R20	4H	21.331	MR_274870P2036R48	morex_contig_136060	50.9207	MLOC_5253.1/MLOC_5254.1/MLOC_5255.1
	4H	21.331	MR_310041P628R36
MR_93615P428F43	4H	21.698		morex_contig_93615
MR_138821P3805F27	4H	21.698		morex_contig_138821	51.8768
MR_1710821P401F28	4H	21.698		morex_contig_1710821
MR_138821P3381F40	4H	21.698		morex_contig_138821	51.8768
MR_45327P2796F12	4H	21.698		morex_contig_45327	52.1955	MLOC_61266.1/MLOC_61267/MLOC_61268.1
MR_1675757P239F40	4H	23.214		morex_contig_1675757
MR_61233P1468F11	4H	23.214		morex_contig_61233	53.3994
MR_1675757P307F28	4H	23.214		morex_contig_1675757
MR_52354P2952R39	4H	23.939		morex_contig_52354	54.3201	MLOC_66964.1
MR_81083P3814F16	4H	23.955		morex_contig_81083	57.2946
MR_55314P1950R3	4H	23.955		morex_contig_55314	54.3201
MR_1840467P432F59	4H	24.039		morex_contig_1840467
MR_157243P4999R52	4H	24.139		morex_contig_157243	52.4079	MLOC_16118.2
BW_1559189P208F7	4H	24.152		BW_1559189
MR_2556841P4796R33	4H	24.171		morex_contig_2556841	59.6317
MR_1587922P3386F23	4H	24.326		morex_contig_1587922	52.2663
MR_203030P1410F9	4H	24.465		morex_contig_203030	54.4618
MR_18720P223R38	4H	25.059		morex_contig_18720
MR_2553301P792R19	4H	25.059	MR_78417P1354F58	morex_contig_2553301	57.2946	MLOC_39413.1
MR_1590117P111R50	4H	25.059		morex_contig_1590117
MR_400668P9F6	4H	25.241		morex_contig_400668
MR_145437P357F21	4H	25.261		morex_contig_145437
MR_134506P7521F16	4H	26.559		morex_contig_134506	60.5524	MLOC_3970.1
MR_46663P13580R3	4H	26.926		morex_contig_46663	60.6941	MLOC_62525
MR_137065P4212F45	4H	27.667	MR_1570427P737R56	morex_contig_137065	65.6516
MR_47414P1018R52	4H	27.667		morex_contig_47414	62.3229	MLOC_63231
MR_44631P6106F44	4H	28.034		morex_contig_44631	67.4575	MLOC_60651.1/MLOC_60652
MR_39411P9785F15	4H	28.034		morex_contig_39411	67.4575	MLOC_54796.3/MLOC_54799.3/MLOC_54797/MLOC_54798.1
MR_39962P5970F41	4H	30.779		morex_contig_39962	67.5637	MLOC_55435.2
MR_133677P1411F54	4H	30.781		morex_contig_133677	68.6261
MR_64044P5631R54	4H	31.147		morex_contig_64044	67.9178	MLOC_73616.1
MR_38144P2293F20	4H	32.272		morex_contig_38144	68.9802	MLOC_53208.1/MLOC_53209.1
MR_1557983P7673R3	4H	33.573		morex_contig_1557983	74.4334
MR_1576071P3221R12	4H	35.326	MR_37113P1958F26	morex_contig_1576071
MR_2553329P510F58	4H	38.944		morex_contig_2553329
MR_1031542P69F21	4H	42.533		morex_contig_1031542
MR_37044P556R25	4H	42.556		morex_contig_37044	78.6119
MR_170119P2344F20	4H	43.298		morex_contig_170119
MR_1561507P1600F53	4H	43.298		morex_contig_1561507	81.1438	MLOC_11636.1
MR_156691P7801F11	4H	51.425		morex_contig_156691	82.7762	MLOC_13953.2
MR_57031P11399R25	4H	52.167		morex_contig_57031	97.1671	MLOC_69835
MR_7826P1769R23	4H	53.883		morex_contig_7826	81.3739
MR_167627P710F54	4H	61.482		morex_contig_167627	95.4674
MR_87774P3070R32	4H	65.56		morex_contig_87774	97.6629
MR_1276919P203R7	4H	65.56		morex_contig_1276919
MR_54987P2705F55	4H	66.492		morex_contig_54987	97.8636	MLOC_68581.1
MR_329688P4087R33	4H	67.234		morex_contig_329688	97.6629
MR_50216P4580F27	4H	67.234		morex_contig_50216	99.0793	MLOC_65456.1
MR_2548393P551R14	4H	67.234		morex_contig_2548393	97.5567
MR_50216P3348R14	4H	67.234		morex_contig_50216	99.0793	MLOC_65456.1
MR_1559089P4339R5	4H	68.358		morex_contig_1559089	99.0793
MR_1559175P1374R54	4H	68.725		morex_contig_1559175	101.558
MR_98318P2622R18	4H	69.091		morex_contig_98318
MR_1560659P1818R58	4H	75.596	MR_133914P787F51	morex_contig_1560659	104.582	MLOC_11235/MLOC_11236.1
MR_1588485P1230R2	4H	76.338		morex_contig_1588485	104.582
MR_46678P2076R13	4H	76.704		morex_contig_46678	104.582	MLOC_62535.3/MLOC_62534.1
MR_90871P1652R12	4H	81.477		morex_contig_90871	110.198
MR_7845P1740F29	4H	82.033		morex_contig_7845	111.225
MR_1562733P2229F30	4H	82.265		morex_contig_1562733	110.198
MR_55109P1615F38	4H	82.585		morex_contig_55109	111.225	MLOC_68648.2
MR_64109P7003F60	4H	82.952		morex_contig_64109	111.331	MLOC_73664.2
MR_1644721P2085F55	4H	88.693	MR_62625P1154F39	morex_contig_1644721
MR_43899P1241R36	4H	92.726		morex_contig_43899	111.948	MLOC_59772.1
MR_46264P711F15	4H	93.129		morex_contig_46264		MLOC_62174.2
MR_37821P1263R53	4H	93.129		morex_contig_37821
MR_50366P278F58	4H	93.129		morex_contig_50366	50.9915
MR_1577890P451F30	4H	94.646	MR_397902P2857F28	morex_contig_1577890	112.119	MLOC_17750.1/MLOC_17751.1
MR_1571871P2297R18	4H	97.393		morex_contig_1571871
MR_94022P3202F33	4H	97.76		morex_contig_94022		MLOC_81012.1/MLOC_81013.1/MLOC_81014.1
MR_39570P2861F36	4H	97.76	MR_244994P576R53	morex_contig_39570
	4H	97.76	MR_57720P2484F37
	4H	97.76	MR_63244P3806R41
MR_179245P1140F14	4H	97.76		morex_contig_179245
MR_44665P2206F47	4H	97.76		morex_contig_44665		MLOC_60690.2
MR_2552435P869R2	5H	0		morex_contig_2552435	29.9653
MR_12444P1248R7	5H	9.022		morex_contig_12444	25.9375
MR_8843P833R29	5H	9.492		morex_contig_8843	28.2639
MR_1565726P3691R47	5H	11.009		morex_contig_1565726	28.6806
MR_44736P8117F13	5H	13.336	MR_1566785P6471F24	morex_contig_44736	29.0972
MR_44736P5622R18	5H	13.703		morex_contig_44736	29.0972
MR_60150P7259R46	5H	15.626		morex_contig_60150	30.0694
MR_38779P5518R1	5H	16.002		morex_contig_38779	34.0972	MLOC_53961.1/MLOC_53962.1
MR_66767P407F24	5H	16.365		morex_contig_66767	31.6667	MLOC_74916.1/MLOC_74917.2
MR_52160P21468R59	5H	17.49		morex_contig_52160	34.0972	MLOC_66828.2/MLOC_66829.2/MLOC_66830.1/MLOC_66831.1/MLOC_66832.1/MLOC_66833.3
MR_230898P1616F59	5H	17.49		morex_contig_230898	34.0972	MLOC_32669.1
MR_55850P1115R38	5H	17.49		morex_contig_55850	34.321	MLOC_69061.1
MR_1559063P3531F48	5H	17.49		morex_contig_1559063	36.4468	MLOC_10435.2
MR_80211P3174R57	5H	20.026		morex_contig_80211	38.125	MLOC_78428.1
MR_1615057P875F41	5H	20.208		morex_contig_1615057	36.1111
MR_122775P2108F11	5H	21.924		morex_contig_122775	23.0556
MR_65121P1433F50	5H	23.05		morex_contig_65121	41.5625
MR_105822P1675F30	5H	23.794		morex_contig_105822
MR_51455P3064F21	5H	24.918		morex_contig_51455	41.8056
MR_51455P3064R6	5H	24.918		morex_contig_51455	41.8056
MR_1563083P10393R42	5H	25.852		morex_contig_1563083	34.0972
MR_1639210P180F26	5H	26.027		morex_contig_1639210	44.2361
MR_81925P7527R16	5H	26.218		morex_contig_81925
MR_206039P1203R56	5H	26.218		morex_contig_206039
MR_275051P4370R26	5H	26.468		morex_contig_275051	44.2361
MR_1593292P518R25	5H	26.767		morex_contig_1593292	44.2361
MR_253561P615R44	5H	26.949		morex_contig_253561
MR_46531P12396R54	5H	26.949		morex_contig_46531	44.2361	MLOC_62403/MLOC_62404.1
MR_46647P9661F38	5H	27.035		morex_contig_46647
MR_2552882P4913R28	5H	27.133		morex_contig_2552882	44.2361
MR_1585366P2499F36	5H	27.133	MR_37334P4070R33	morex_contig_1585366	45.1389	MLOC_19557.7
MR_930916P97R45	5H	27.133		morex_contig_930916
MR_41965P4041F45	5H	27.133	MR_1559642P681R45	morex_contig_41965	45.2083	MLOC_57650/MLOC_57651.1/MLOC_57652.1/MLOC_57653/MLOC_57654.1
MR_1665170P56F14	5H	27.133		morex_contig_1665170
MR_72713P1212F21	5H	27.133		morex_contig_72713
MR_166241P1140F35	5H	27.133		morex_contig_166241
MR_2227507P78R24	5H	27.133		morex_contig_2227507
MR_127300P2777F31	5H	27.133	MR_156542P1155R29	morex_contig_127300	44.4444
	5H	27.133	MR_168733P3141F39
	5H	27.133	MR_157199P182F16
	5H	27.133	MR_278588P2244F20
MR_41115P7855F10	5H	27.874		morex_contig_41115	47.1181	MLOC_56761.1
MR_85755P3151R29	5H	27.874		morex_contig_85755	47.3958	MLOC_79581.3
MR_81533P3177F20	5H	27.874		morex_contig_81533		MLOC_78703.1
MR_393406P647F61	5H	27.874		morex_contig_393406
MR_1622628P182R47	5H	27.874		morex_contig_1622628
MR_200895P653F55	5H	27.874		morex_contig_200895
MR_126673P2867F56	5H	27.874		morex_contig_126673		MLOC_2967.1
MR_208770P7889F31	5H	28.616		morex_contig_208770	50
MR_8085P768F63	5H	28.8		morex_contig_8085		MLOC_78543.2
MR_131853P603F24	5H	28.984		morex_contig_131853
MR_167551P1713R1	5H	28.984	MR_10413P185R47	morex_contig_167551
MR_66823P1087R49	5H	28.984		morex_contig_66823	50
MR_335403P1239R45	5H	28.984		morex_contig_335403	49.7396	MLOC_49094.2
MR_41976P2814F12	5H	28.984		morex_contig_41976		MLOC_57670.1
MR_132152P1188R36	5H	28.984	MR_42410P3527R11	morex_contig_132152	47.0139
MR_94856P1462R17	5H	29.353		morex_contig_94856		MLOC_81175
MR_47526P1793R57	5H	29.723		morex_contig_47526	51.4583	MLOC_63372/MLOC_63373.2/MLOC_63374.1
MR_57659P5309F6	5H	36.228		morex_contig_57659	62.053
MR_1560792P1192F41	5H	36.228	MR_135321P4074F19	morex_contig_1560792	84.375	MLOC_11302.9/MLOC_11303.1
MR_1562379P498R53	5H	38.175		morex_contig_1562379	62.6273
MR_40217P4033R26	5H	40.078		morex_contig_40217	65.9722	MLOC_55727.1
MR_137133P6361R37	5H	40.445		morex_contig_137133	62.8819	MLOC_6152.2/MLOC_6153
MR_46590P1601F20	5H	40.812		morex_contig_46590		MLOC_62462.1/MLOC_62461.1
MR_116356P440F51	5H	40.813		morex_contig_116356
MR_43341P7598F56	5H	40.815		morex_contig_43341	71.6667	MLOC_59181.1/MLOC_59182
MR_1600911P2550R57	5H	41.936		morex_contig_1600911	70.9028
MR_1600911P2550F37	5H	41.936		morex_contig_1600911	70.9028
MR_52689P523R24	5H	42.303		morex_contig_52689	70.1389	MLOC_67190.1
MR_48643P2984R48	5H	43.819		morex_contig_48643	71.6667
MR_1559755P12155R39	5H	44.372		morex_contig_1559755	71.6667	MLOC_10775.1/MLOC_10776.1
MR_61432P107F39	5H	45.049		morex_contig_61432		MLOC_72320.1
MR_59605P4435R15	5H	46.839		morex_contig_59605		MLOC_71319.1
MR_146733P690R34	5H	47.021		morex_contig_146733
MR_68866P5573R16	5H	47.388		morex_contig_68866	74.9306	MLOC_75761.1/MLOC_75762.7/MLOC_75763.1/MLOC_75764.1
MR_345594P175R53	5H	47.755		morex_contig_345594
MR_135017P3785F30	5H	48.121		morex_contig_135017	75.5556
MR_1574733P964R40	5H	48.488		morex_contig_1574733	77.0833	MLOC_16862.3
MR_1565092P7653F46	5H	51.665		morex_contig_1565092	80.3472	MLOC_13193
MR_1571555P182R10	5H	52.79		morex_contig_1571555	80.3472	MLOC_15790.1/MLOC_15791.1
MR_157024P246F14	5H	53.157		morex_contig_157024
MR_1666819P264F54	5H	53.157		morex_contig_1666819
MR_134166P3724R24	5H	53.157		morex_contig_134166	80.3472
MR_2550920P1853R56	5H	55.904		morex_contig_2550920	80.3472
MR_1577177P732F58	5H	64.604	MR_1572053P7754F44	morex_contig_1577177
MR_6198P2799R57	5H	68.222		morex_contig_6198	83.4722	MLOC_72607.1
MR_42994P3614R58	5H	68.222	MR_53923P3160R16	morex_contig_42994	90.6771	MLOC_58787.2
	5H	68.222	MR_96723P2747F17
MR_2546869P4204R3	5H	68.963		morex_contig_2546869	94.2188
MR_1961569P624F47	5H	70.396		morex_contig_1961569
MR_110432P1215R6	5H	70.849		morex_contig_110432	93.9236
MR_55758P2774F45	5H	70.849		morex_contig_55758	95.1215
MR_134075P770R17	5H	71.411		morex_contig_134075	92.9861
MR_1570402P2960R2	5H	71.962		morex_contig_1570402	95.3472
MR_1563399P3709F44	5H	72.329		morex_contig_1563399	95.9028	MLOC_12487.1
MR_400016P20F50	5H	73.07		morex_contig_400016
MR_37875P5632R35	5H	74.195		morex_contig_37875	97.2917	MLOC_52879
MR_137940P2978F42	5H	74.936		morex_contig_137940		MLOC_6696
MR_161491P1814R38	5H	74.936		morex_contig_161491	98.8889	MLOC_22976.3
MR_49640P6858R40	5H	76.853		morex_contig_49640	98.8889	MLOC_65020.3/MLOC_65019.1/MLOC_65021.1
MR_42730P17101F42	5H	84.981		morex_contig_42730	111.319	MLOC_58506/MLOC_58507.1/MLOC_58508.9/MLOC_58509.1
MR_302373P148R42	5H	87.102		morex_contig_302373
MR_371070P764F42	5H	87.504		morex_contig_371070
MR_52506P667R43	5H	90.649		morex_contig_52506	113.472	MLOC_67062.1/MLOC_67063.1/MLOC_67064.1
MR_65060P873F29	5H	90.649		morex_contig_65060	95.4861
MR_211346P5121R23	5H	92.566		morex_contig_211346	114.861	MLOC_30606.2/MLOC_30604.1/MLOC_30605.1
MR_158481P10201R21	5H	93.691		morex_contig_158481	114.861	MLOC_19401.1
MR_439180P877F64	5H	93.691		morex_contig_439180
MR_1563091P1380F64	5H	94.432		morex_contig_1563091	117.049
MR_2548246P802R1	5H	95.174		morex_contig_2548246	118.368	MLOC_37372.1
MR_159505P9791F21	5H	95.54		morex_contig_159505	119.375
MR_291468P415F36	5H	96.665		morex_contig_291468
MR_47029P7892R39	5H	96.665		morex_contig_47029	118.75	MLOC_62850.1
MR_7501P690R7	5H	96.676		morex_contig_7501	119.062	MLOC_77278.1
MR_38768P3820F33	5H	96.69		morex_contig_38768		MLOC_53946.1/MLOC_53947/MLOC_53948/MLOC_53949
MR_43544P6097R1	5H	97.405		morex_contig_43544
MR_39898P1405R16	5H	97.405		morex_contig_39898	120.712	MLOC_55369
MR_7818P5206R7	5H	98.156		morex_contig_7818		MLOC_77991.1/MLOC_77992.1
MR_1563400P1358F28	5H	100.71		morex_contig_1563400	122.066	MLOC_12488.1
MR_2551360P588R24	5H	102.399		morex_contig_2551360	44.2361
MR_138545P3526F14	5H	102.433		morex_contig_138545	122.5	MLOC_7037.1/MLOC_7038.3
MR_8230P820R8	5H	102.433		morex_contig_8230		MLOC_78879.1
MR_274565P1188F59	5H	109.733		morex_contig_274565	130	MLOC_44339.1/MLOC_44340.1/MLOC_44341
MR_10857P1850R42	5H	109.733		morex_contig_10857	128.194	MLOC_1021.1
MR_41419P6373F55	5H	110.665	MR_67682P7154R44	morex_contig_41419	129.444
MR_1562146P3622R56	5H	112.995		morex_contig_1562146	130.903
MR_135222P7983F36	5H	112.995		morex_contig_135222	130.903
MR_56540P5147F62	5H	113.736	MR_134828P1367R31	morex_contig_56540	134.722
MR_160710P208F20	5H	113.918		morex_contig_160710	131.667	MLOC_22457.1
MR_51073P955F45	5H	113.994		morex_contig_51073	134.722	MLOC_66070.2/MLOC_66071.3/MLOC_66072.1/MLOC_66073.1/MLOC_66074
MR_61631P2947R38	5H	114.102		morex_contig_61631	134.722	MLOC_72430.1
MR_1567280P3256F60	5H	114.336		morex_contig_1567280	131.667	MLOC_14114.2
MR_2546818P6059F58	5H	114.836		morex_contig_2546818	135.347	MLOC_36447.1/MLOC_36448.1/MLOC_36449.1/MLOC_36450.1
MR_111127P4905R1	5H	115.203		morex_contig_111127	135.069	MLOC_1273/MLOC_1274/MLOC_1275.1
MR_138232P2366F39	5H	115.203		morex_contig_138232	135.069	MLOC_6876.1/MLOC_6875
MR_2553771P1457R10	5H	115.57		morex_contig_2553771	137.014
MR_1562991P4309R53	5H	115.57		morex_contig_1562991	135.035
MR_231457P1648F50	5H	116.503		morex_contig_231457	137.049	MLOC_32722.2
MR_241606P3678R1	5H	116.87		morex_contig_241606	134.896
MR_47066P287F53	5H	116.87		morex_contig_47066	135.347	MLOC_62889
MR_270786P3271R1	5H	121.402	MR_51103P14805F58	morex_contig_270786	137.812
MR_135589P8699F10	5H	121.834		morex_contig_135589	135.347	MLOC_4861.1
MR_2561172P1441F37	5H	126.232		morex_contig_2561172		MLOC_40560.1
MR_37409P2807F27	5H	127.031		morex_contig_37409
MR_49092P6828R10	5H	127.397		morex_contig_49092	139.965	MLOC_64617.1
MR_135166P7337F59	5H	127.768		morex_contig_135166	142.014	MLOC_4471.1
MR_60795P1913F56	5H	128.513		morex_contig_60795	142.396	MLOC_71966.1/MLOC_71967.1/MLOC_71968.1
MR_1560483P5878F41	5H	128.88		morex_contig_1560483	142.014	MLOC_11142.1
MR_91427P1389F57	5H	143.569		morex_contig_91427	149.583	MLOC_80571
MR_67976P1636F7	5H	143.569		morex_contig_67976	139.306	MLOC_75472.1/MLOC_75473.1
MR_1592904P623R5	5H	143.569		morex_contig_1592904	153.472	MLOC_21042.1
MR_2552849P2355R51	5H	144.31		morex_contig_2552849
MR_135985P1877F29	5H	145.437		morex_contig_135985	151.875
MR_1575869P3344R37	5H	146.161		morex_contig_1575869	151.389
MR_65413P998F24	5H	146.179		morex_contig_65413	152.465	MLOC_74229.1
MR_67914P3335R49	5H	147.111		morex_contig_67914	153.542
MR_1566704P844F48	5H	149.871		morex_contig_1566704	154.41	MLOC_13874
MR_45891P1113F15	5H	152.839	MR_241274P1327R27	morex_contig_45891	155.625
MR_134974P4466F12	5H	155.753		morex_contig_134974	159.514	MLOC_4294.1
MR_36363P371R21	5H	155.755		morex_contig_36363
MR_43945P9025R32	5H	155.776		morex_contig_43945	157.708	MLOC_59829.1/MLOC_59830.3
MR_304519P708F9	5H	156.971		morex_contig_304519	159.514	MLOC_47346
MR_2546772P1548R12	5H	157.104		morex_contig_2546772	161.528	MLOC_36419.2
MR_1563194P412F32	5H	157.104		morex_contig_1563194	159.514	MLOC_12395.2
MR_156605P1398F41	5H	157.809		morex_contig_156605		MLOC_13602.1
MR_48981P7642R49	5H	161.045		morex_contig_48981	161.528	MLOC_64546.3/MLOC_64545.2/MLOC_64547.1/MLOC_64548.1/MLOC_64549.1
BK_426227P731F25	5H	161.412		BK_426227
MR_368406P2185R13	5H	161.779		morex_contig_368406	162.5	MLOC_51058.1
MR_54892P2988F24	5H	161.779		morex_contig_54892	164.722	MLOC_68506.1/MLOC_68507.1
MR_433864P60R53	5H	163.295		morex_contig_433864
MR_2648533P93R43	5H	163.295		morex_contig_2648533
MR_59510P4691F14	5H	163.295		morex_contig_59510	164.938
MR_1650027P497F26	5H	163.295		morex_contig_1650027
MR_40065P3645R22	5H	164.036		morex_contig_40065	164.722	MLOC_55555.1/MLOC_55556
MR_1575630P6531F41	5H	165.161		morex_contig_1575630	166.667	MLOC_17119
MR_135889P736R25	5H	165.161		morex_contig_135889	167.675	MLOC_5103.2
MR_40679P3331F19	5H	165.161		morex_contig_40679		MLOC_56268.1
MR_48097P4550R17	5H	165.161	MR_42585P4671R49	morex_contig_48097	165.972
	5H	165.161	MR_46969P2737R58
MR_66154P1094R30	5H	165.161		morex_contig_66154	165.972
MR_136222P403R34	5H	166.834		morex_contig_136222	168.073
MR_1562509P1411R58	5H	167.244		morex_contig_1562509	167.743
MR_42582P10826F18	5H	167.791		morex_contig_42582	168.542	MLOC_58348.2/MLOC_58349.1
MR_38449P3652R19	5H	167.797		morex_contig_38449	168.333
MR_49309P3115R49	5H	168.538		morex_contig_49309	169.375	MLOC_64775
MR_119953P5800R5	5H	169.28		morex_contig_119953	169.375
MR_135996P323F41	5H	169.87		morex_contig_135996	169.375	MLOC_5194.1
MR_63214P722R19	5H	169.874		morex_contig_63214	169.375	MLOC_73240
MR_368522P4206R48	5H	170.38		morex_contig_368522	169.375
MR_189378P2893F29	5H	170.389		morex_contig_189378	169.375	MLOC_28129.1
MR_2553377P772F10	5H	170.389		morex_contig_2553377	169.375
MR_1615572P1174F34	5H	170.389		morex_contig_1615572	169.375
MR_1585547P2295R18	6H	0		morex_contig_1585547	1.41643
MR_441998P4365F31	6H	0.184		morex_contig_441998	1.41643	MLOC_60132.1
MR_227821P91F41	6H	0.992		morex_contig_227821	0.956091	MLOC_32351
MR_75422P3221R8	6H	5.458		morex_contig_75422	4.88669	MLOC_77386.1/MLOC_77387.2
MR_97586P2296R11	6H	6.013		morex_contig_97586
MR_2549074P3464R57	6H	7.935		morex_contig_2549074	6.44476	MLOC_37770.1
MR_159672P1636R17	6H	9.459		morex_contig_159672	10.6232	MLOC_21615.1
MR_80028P2356F51	6H	10.393		morex_contig_80028	10.2691	MLOC_78394.1
MR_291984P1436R39	6H	11.714		morex_contig_291984		MLOC_46545.1
MR_158643P2563F34	6H	11.714		morex_contig_158643	10.6232	MLOC_19784.1
MR_158634P2107R21	6H	16.022		morex_contig_158634	14.8978
MR_39122P9245R8	6H	17.703		morex_contig_39122	15.7224	MLOC_54417.2
MR_40928P768R38	6H	20.565		morex_contig_40928	15.7224	MLOC_56533.1
MR_43914P412R16	6H	20.565		morex_contig_43914	15.7932
MR_1325839P63F7	6H	21.497		morex_contig_1325839
MR_18180P230R45	6H	21.497		morex_contig_18180
MR_67227P520R11	6H	21.497		morex_contig_67227	15.5807	MLOC_75144.1/MLOC_75145.1
MR_1600538P127R12	6H	21.863		morex_contig_1600538
MR_1573147P5055R2	6H	22.988		morex_contig_1573147	16.0057	MLOC_16351.1/MLOC_16352.1/MLOC_16353.1/MLOC_16354.1/MLOC_16355.1
MR_1573147P335R50	6H	22.988		morex_contig_1573147	16.0057	MLOC_16351.1/MLOC_16352.1/MLOC_16353.1/MLOC_16354.1/MLOC_16355.1
MR_1584877P655R58	6H	25.795		morex_contig_1584877	24.5042	MLOC_19421.1
MR_53172P1103R6	6H	28.151		morex_contig_53172		MLOC_67492.1/MLOC_67493.1
MR_42548P344F25	6H	35.723		morex_contig_42548	28.4703	MLOC_58310.1
MR_87327P1947F22	6H	36.09		morex_contig_87327	28.5057	MLOC_79869.1
MR_117671P734F40	6H	38.211		morex_contig_117671
MR_2557730P895R55	6H	38.242		morex_contig_2557730	28.8952
MR_1894710P156R12	6H	38.951	MR_2522768P76F33	morex_contig_1894710	28.8598
MR_55725P4181R6	6H	39.318		morex_contig_55725	28.4703
MR_7510P64R52	6H	41.652		morex_contig_7510	31.6572	MLOC_77305.1
MR_39449P209F37	6H	41.869		morex_contig_39449	35.6232	MLOC_54853
MR_58335P1235F43	6H	42.484		morex_contig_58335	35.6232	MLOC_70672.1/MLOC_70671.1
MR_46987P10442R26	6H	44.708	MR_212775P659R34	morex_contig_46987	36.5085	MLOC_62813.3
MR_322520P433R10	6H	44.89		morex_contig_322520	37.3938
MR_247127P1210R48	6H	45.443		morex_contig_247127	35.6232
MR_49565P3185R23	6H	51.744		morex_contig_49565	46.6714	MLOC_64959.3/MLOC_64960.1/MLOC_64961.1
MR_42954P5593R5	6H	52.708	MR_48636P4828R50	morex_contig_42954	46.2465	MLOC_58751.1/MLOC_58749.1/MLOC_58750.1
MR_1581553P641R35	6H	53.642		morex_contig_1581553	46.4589
MR_37399P1005F45	6H	54.576		morex_contig_37399	46.6714	MLOC_52252.2
MR_1574564P4331F33	6H	54.758		morex_contig_1574564	46.6714
MR_2038209P505R20	6H	54.941		morex_contig_2038209	47.0963
MR_1559092P4542R7	6H	54.973		morex_contig_1559092	46.6714	MLOC_10444.1
MR_65176P4060F43	6H	56.456		morex_contig_65176	49.0793
MR_90977P6799F7	6H	57.583		morex_contig_90977	49.221	MLOC_80515
MR_276556P2117F44	6H	58.106		morex_contig_276556	52.9037
BW_627311P151R48	6H	58.689		BW_627311
MR_2094800P84F25	6H	58.689		morex_contig_2094800
MR_53859P5444F63	6H	58.689		morex_contig_53859	49.0793
MR_1562056P7659R58	6H	58.689		morex_contig_1562056	50.2125
BW_264293P100F58	6H	58.689		BW_264293
MR_88201P5441R37	6H	58.871		morex_contig_88201	52.1955	MLOC_80022.1
MR_274346P2996R22	6H	59.239		morex_contig_274346	51.8768	MLOC_44226.1/MLOC_44225.1
MR_283032P112R40	6H	59.96		morex_contig_283032	54.6388
MR_303816P535F55	6H	59.982		morex_contig_303816
MR_206978P50F59	6H	60.164		morex_contig_206978
MR_104556P2388F32	6H	60.346		morex_contig_104556
MR_129712P2319F6	6H	60.358		morex_contig_129712	54.6388
MR_1976319P307F38	6H	60.713		morex_contig_1976319
MR_317606P76R12	6H	61.202		morex_contig_317606
MR_453439P63F37	6H	61.269		morex_contig_453439
MR_1808370P257F56	6H	61.358		morex_contig_1808370	77.9745
MR_1558005P5556R45	6H	61.451	MR_42751P6483R17	morex_contig_1558005
	6H	61.451	MR_72018P417F19
	6H	61.451	MR_76279P2911F6
	6H	61.451	MR_38213P5191F12
	6H	61.451	MR_130287P331R36
	6H	61.451	MR_369874P2163F60
MR_2394132P53F30	6H	61.451		morex_contig_2394132
MR_8400P514R7	6H	61.451		morex_contig_8400
MR_1582802P1516F7	6H	61.499		morex_contig_1582802	55.5241
MR_125118P659R56	6H	61.556		morex_contig_125118	55.2054
MR_276036P735R39	6H	61.635		morex_contig_276036
MR_131318P749R34	6H	61.727		morex_contig_131318
MR_245647P7180F12	6H	61.817		morex_contig_245647	55.9667
MR_2134214P147F29	6H	61.817		morex_contig_2134214
MR_329524P79R13	6H	61.999		morex_contig_329524
MR_215224P5228F22	6H	61.999		morex_contig_215224	52.9037
MR_1603883P969F31	6H	61.999		morex_contig_1603883
BW_365307P47F22	6H	61.999		BW_365307
MR_1564189P1315F59	6H	61.999		morex_contig_1564189	53.7535	MLOC_12827
MR_10689P667R49	6H	61.999		morex_contig_10689	52.5496
MR_2209998P60F39	6H	61.999		morex_contig_2209998
MR_2620161P216R13	6H	61.999	MR_1585876P1802F54	morex_contig_2620161
	6H	61.999	MR_1564521P583F61
	6H	61.999	MR_473257P789F33
	6H	61.999	MR_1773214P534F7
	6H	61.999	MR_51817P8846F12
	6H	61.999	MR_135129P13269F53
	6H	61.999	MR_1623049P564F47
	6H	61.999	MR_360880P484F10
MR_232355P568R39	6H	61.999		morex_contig_232355
MR_89879P2756R48	6H	61.999		morex_contig_89879	53.2578	MLOC_80333.1
MR_1582972P1071F44	6H	61.999		morex_contig_1582972	53.7535
MR_285906P399F7	6H	61.999		morex_contig_285906
MR_2292645P71R41	6H	61.999		morex_contig_2292645
MR_95963P2400R25	6H	61.999	MR_118458P1179R12	morex_contig_95963	53.0807
	6H	61.999	MR_212243P215F42
MR_1577410P1015F48	6H	62.181		morex_contig_1577410	52.5496
MR_217823P506F55	6H	62.181		morex_contig_217823
MR_45728P11586F11	6H	62.181		morex_contig_45728	53.6119	MLOC_61665.1/MLOC_61666
MR_63621P1151F38	6H	62.363		morex_contig_63621	52.9037
BK_2572803P364F52	6H	62.718		BK_2572803
MR_1429212P86F58	6H	62.73		morex_contig_1429212
MR_1301874P108R30	6H	62.912		morex_contig_1301874
MR_66271P4230R27	6H	62.912		morex_contig_66271	53.6827
MR_1608121P378F6	6H	62.912		morex_contig_1608121	55.9667
MR_164118P3257R34	6H	62.912		morex_contig_164118	54.8867
MR_138141P9560F7	6H	62.912		morex_contig_138141	60.6941	MLOC_6817.1/MLOC_6818/MLOC_6819
MR_160578P382R3	6H	62.912		morex_contig_160578	53.7535
MR_2643053P162R1	6H	62.912		morex_contig_2643053
MR_2076153P495R11	6H	62.912		morex_contig_2076153	50
MR_2546594P34F21	6H	62.912		morex_contig_2546594
MR_1778704P250R5	6H	62.912		morex_contig_1778704	55.2762
MR_1865573P69F33	6H	62.912		morex_contig_1865573
MR_2073421P259R11	6H	62.912		morex_contig_2073421
MR_678517P174R57	6H	62.912		morex_contig_678517	9.63173
MR_1595030P1490F49	6H	62.912		morex_contig_1595030
MR_2316042P597R3	6H	62.912		morex_contig_2316042
MR_383101P290R10	6H	62.912		morex_contig_383101
MR_258888P374R5	6H	62.912		morex_contig_258888
MR_104099P2168F13	6H	62.912		morex_contig_104099
BK_1852203P1242R17	6H	62.912		BK_1852203
MR_57063P2000F21	6H	62.912		morex_contig_57063	55.0283	MLOC_69850.1/MLOC_69851.1
MR_9809P458F14	6H	62.912		morex_contig_9809
MR_69182P1915F24	6H	62.912		morex_contig_69182
MR_90917P1840F52	6H	62.912		morex_contig_90917	55.2762
MR_117845P430R38	6H	62.912		morex_contig_117845	55.6657
BK_1908927P351R38	6H	62.912		BK_1908927
BW_1866713P48F16	6H	62.912		BW_1866713
MR_143591P367R27	6H	62.912		morex_contig_143591
MR_187999P494F39	6H	62.912		morex_contig_187999	54.8867
MR_280463P3131R2	6H	62.912		morex_contig_280463
MR_504956P193R27	6H	62.912		morex_contig_504956
MR_95074P3194R52	6H	62.912		morex_contig_95074
MR_439784P11F18	6H	62.912		morex_contig_439784
MR_66921P689R46	6H	62.912	MR_2647527P59F53	morex_contig_66921	56.2323
	6H	62.912	MR_1591618P1950R36
	6H	62.912	MR_1644582P593F9
	6H	62.912	MR_1606496P444R33
	6H	62.912	MR_267183P1460R19
	6H	62.912	MR_277001P3017F10
MR_144757P2707R38	6H	63.01		morex_contig_144757
BK_1466335P57F32	6H	63.094		BK_1466335
MR_238720P641F21	6H	63.161		morex_contig_238720	53.1161
MR_99225P2520F14	6H	63.21		morex_contig_99225	55.0283	MLOC_81977
MR_1776035P496R24	6H	63.276	MR_1626515P119R20	morex_contig_1776035
	6H	63.276	MR_47300P6234R12
	6H	63.276	MR_1566240P1708F17
	6H	63.276	MR_281100P830R7
MR_222793P220R24	6H	63.46		morex_contig_222793
MR_1611797P1396R41	6H	63.644		morex_contig_1611797
MR_39029P3431R54	6H	64.011		morex_contig_39029	56.4093	MLOC_54287.1/MLOC_54288.1
MR_184646P1318R40	6H	64.011		morex_contig_184646	56.4093
MR_364688P109R47	6H	64.011		morex_contig_364688
MR_99528P3654F51	6H	64.011		morex_contig_99528	56.4093	MLOC_82035.2/MLOC_82036.1
MR_122286P2222F46	6H	64.011		morex_contig_122286	56.4448
MR_1615305P1984F35	6H	64.011	MR_135925P5009F26	morex_contig_1615305	55.4533
	6H	64.011	MR_159912P2182F20
	6H	64.011	MR_159912P4270R33
	6H	64.011	MR_135397P2949R51
MR_322040P135R29	6H	64.377		morex_contig_322040
MR_76584P5386R13	6H	64.377		morex_contig_76584	56.4093	MLOC_77649/MLOC_77650
MR_175554P1023F10	6H	64.377		morex_contig_175554		MLOC_26437.1
MR_55741P1086F13	6H	64.377	MR_1564467P2930F23	morex_contig_55741	60.1983
MR_2457846P257F50	6H	64.377		morex_contig_2457846
MR_452075P197R36	6H	64.377		morex_contig_452075
MR_73422P4869R34	6H	65.494		morex_contig_73422	60.2337
MR_342822P1188F25	6H	65.496		morex_contig_342822
MR_139168P2474R13	6H	65.501		morex_contig_139168		MLOC_7406
MR_1559215P1969F24	6H	65.501		morex_contig_1559215	68.2011
MR_78107P2196F34	6H	65.501		morex_contig_78107	59.915
MR_52916P5592R26	6H	66.231		morex_contig_52916	62.4174
MR_277172P1489R17	6H	66.242		morex_contig_277172	65.864
MR_1568485P564F30	6H	66.242		morex_contig_1568485	65.7224	MLOC_14605.1
MR_1884615P367F58	6H	66.242		morex_contig_1884615		MLOC_28034.1
MR_41299P1315F45	6H	66.242		morex_contig_41299	64.0935	MLOC_56976.1/MLOC_56974.1/MLOC_56975.1/MLOC_56977.2
MR_212926P415R21	6H	66.242		morex_contig_212926
MR_65982P2283F29	6H	66.242		morex_contig_65982
MR_184P1135R34	6H	66.242	MR_41587P2992R7	morex_contig_184	64.3059	MLOC_27531.3/MLOC_27532.1
	6H	66.242	MR_2387640P83F43
	6H	66.242	MR_58410P3993R29
	6H	66.242	MR_41587P7355R1
MR_1751081P659R23	6H	66.242		morex_contig_1751081	60.3399
MR_137408P1524R6	6H	66.436		morex_contig_137408	60.1983
MR_1566534P4803R5	6H	66.607		morex_contig_1566534	66.0765
MR_248446P1917R55	6H	66.607		morex_contig_248446	65.864
MR_2304607P83F61	6H	66.607		morex_contig_2304607
MR_170592P287F23	6H	66.607		morex_contig_170592
MR_274237P3943F25	6H	66.607	MR_99721P337R51	morex_contig_274237	66.5543	MLOC_44138.2/MLOC_44137.1
	6H	66.607	MR_61485P966R46
	6H	66.607	MR_129438P1132F61
	6H	66.607	MR_267575P1357F44
	6H	66.607	MR_2555565P639F56
MR_63766P3595F36	6H	66.974	MR_40135P6470R50	morex_contig_63766	68.4844	MLOC_73487
	6H	66.974	MR_53317P4774R10
MR_37945P13183R18	6H	67.715		morex_contig_37945		MLOC_52970/MLOC_52971.1
MR_235681P5301F12	6H	67.715		morex_contig_235681
MR_1565917P3083R42	6H	68.456		morex_contig_1565917	80.4887	MLOC_13562.1
MR_44865P210F63	6H	68.456		morex_contig_44865	72.8045	MLOC_60869.1
MR_269882P319F15	6H	68.823		morex_contig_269882
MR_275094P279R40	6H	68.823	MR_40631P17699F20	morex_contig_275094	71.8839	MLOC_44649.1
MR_243912P1825F34	6H	69.19		morex_contig_243912	73.3711
MR_1566954P1525F24	6H	69.19		morex_contig_1566954	72.238	MLOC_13975.1
MR_147065P448R1	6H	69.931		morex_contig_147065	70.9632
MR_1602537P410R42	6H	69.931		morex_contig_1602537	74.5751
MR_1566750P1983F58	6H	71.082		morex_contig_1566750
MR_100039P4749R45	6H	73.404	MR_40252P2824F7	morex_contig_100039	79.4559	MLOC_12.1
MR_7191P3156R2	6H	73.771		morex_contig_7191
MR_274170P542F35	6H	76.518		morex_contig_274170	81.3031
MR_1577317P970F23	6H	80.587		morex_contig_1577317	86.7564
MR_1558181P3398R41	6H	80.954		morex_contig_1558181		MLOC_9983.1
MR_63324P956F21	6H	81.695		morex_contig_63324	86.7564	MLOC_73297.1
MR_1586834P276R12	6H	82.437		morex_contig_1586834
MR_42914P875F51	6H	83.953	MR_158879P2721F41	morex_contig_42914	86.2606	MLOC_58717.1
MR_2035118P535R13	6H	88.958		morex_contig_2035118
MR_44337P3537R2	6H	89.346		morex_contig_44337	92.9887
MR_1615049P601R16	6H	89.346		morex_contig_1615049
MR_134595P4548F46	6H	89.715		morex_contig_134595		MLOC_4030.3
MR_5620P1020F50	6H	90.083	MR_274104P3745F57	morex_contig_5620	94.228	MLOC_69286.2
MR_49805P6305F46	6H	91.212		morex_contig_49805	94.9008
MR_137502P4996F20	6H	95.285		morex_contig_137502	100.85	MLOC_6403
MR_1571207P2230F24	6H	98.035		morex_contig_1571207	104.816
MR_49976P3932F12	6H	98.778		morex_contig_49976	104.816	MLOC_65261
MR_62482P7064R44	6H	100.698		morex_contig_62482	102.55	MLOC_72841
MR_59699P2492F44	6H	103.683		morex_contig_59699	105.666	MLOC_71363.1
MR_36881P282F62	6H	107.136		morex_contig_36881
MR_1573817P1830F59	6H	114.167		morex_contig_1573817	113.244
MR_2549403P770F32	6H	114.534		morex_contig_2549403	113.244	MLOC_37947.1/MLOC_37948
MR_63933P8589R59	6H	116.05		morex_contig_63933	115.97
MR_2550207P2751R26	6H	116.05		morex_contig_2550207	115.581	MLOC_38328.7
MR_41348P6822R58	6H	117.567	MR_2548850P2775R52	morex_contig_41348	116.82	MLOC_57016.2/MLOC_57017.2
	6H	117.567	MR_2547165P607R27
MR_2555106P439F30	6H	119.48		morex_contig_2555106	119.122
MR_2549134P2095F61	6H	119.484		morex_contig_2549134		MLOC_37800.1/MLOC_37799.1
MR_1567476P4851R24	6H	127.668		morex_contig_1567476	122.911	MLOC_14187
MR_244090P940F40	7H	0		morex_contig_244090	0.389518	MLOC_34517.7
MR_280101P539R54	7H	0.412		morex_contig_280101
MR_47272P3686R48	7H	0.805	MR_39172P10625F27	morex_contig_47272	0.92068
MR_53500P1365F60	7H	0.805		morex_contig_53500	0.566572	MLOC_67712.3/MLOC_67713.1
MR_2640029P505R1	7H	0.805		morex_contig_2640029
MR_135157P4667F53	7H	0.805		morex_contig_135157	1.48725	MLOC_4466.2/MLOC_4467.1/MLOC_4468.1
MR_52068P10555R15	7H	1.546		morex_contig_52068	1.48725	MLOC_66760.1
MR_58048P2577F25	7H	1.546		morex_contig_58048	1.48725	MLOC_70480.1/MLOC_70481/MLOC_70482.1
MR_270554P951F60	7H	1.725		morex_contig_270554	1.91218	MLOC_43466.1
MR_2548098P2102R53	7H	1.911		morex_contig_2548098	2.54958
MR_275317P1717R36	7H	1.911		morex_contig_275317	2.54958	MLOC_44758.1/MLOC_44759.1
MR_1594139P1872R50	7H	1.911		morex_contig_1594139	2.05382
MR_64072P4765R21	7H	2.062		morex_contig_64072	2.54958	MLOC_73633.1/MLOC_73634.1/MLOC_73635.1/MLOC_73636.1
MR_71768P2191F25	7H	2.275		morex_contig_71768	3.82436	MLOC_76537.1
MR_442408P271R3	7H	2.275		morex_contig_442408
MR_2549363P667R55	7H	2.275		morex_contig_2549363	3.82436	MLOC_37921.1/MLOC_37922.1
MR_159693P3709F49	7H	2.275	MR_223485P161R6	morex_contig_159693	3.82436	MLOC_21631.1/MLOC_21632.1/MLOC_21633.1/MLOC_21634.1
MR_135186P7439R41	7H	2.428		morex_contig_135186	3.82436	MLOC_4493.1
MR_50932P922F52	7H	2.64		morex_contig_50932
MR_46236P7959R56	7H	4.557		morex_contig_46236	12.7479	MLOC_62140.1
MR_236411P425F47	7H	6.082		morex_contig_236411
MR_1572075P1810F24	7H	6.8		morex_contig_1572075	3.82436	MLOC_15999.1/MLOC_16000.1
MR_267344P3976R45	7H	6.83		morex_contig_267344	10.9065	MLOC_43046.1/MLOC_43045.1
MR_2547540P3537F9	7H	6.83		morex_contig_2547540	12.7479
MR_136151P3780R1	7H	9.388		morex_contig_136151	12.7479	MLOC_5336.1/MLOC_5335.1
MR_203076P368F29	7H	10.2		morex_contig_203076	12.7479
MR_275119P1736R50	7H	11.434		morex_contig_275119	12.7479	MLOC_44659.1
MR_1588742P3226R22	7H	11.434	MR_157406P590R47	morex_contig_1588742	15.3683
MR_1568101P2725F7	7H	11.434		morex_contig_1568101	15.3683
MR_68540P6141F28	7H	15.052		morex_contig_68540	17.5637	MLOC_75659.1/MLOC_75660.1/MLOC_75661.1/MLOC_75662.1
MR_75468P4404R29	7H	19.584		morex_contig_75468
MR_54542P6713F49	7H	19.584		morex_contig_54542	20.8215	MLOC_68297
MR_407593P2113R17	7H	19.952		morex_contig_407593	20.8215
MR_338322P3440F56	7H	20.695		morex_contig_338322	20.9632	MLOC_49242.3/MLOC_49243.3
MR_100629P1664R53	7H	21.437		morex_contig_100629	20.9632
MR_71349P983F27	7H	21.619		morex_contig_71349	16.7493
MR_2547178P2774R43	7H	21.801		morex_contig_2547178	20.9632
MR_61743P3841F61	7H	22.543		morex_contig_61743	21.8839	MLOC_72482.1/MLOC_72483.1
MR_44636P16673R48	7H	22.543	MR_1563476P1673F30	morex_contig_44636	22.7337	MLOC_60656.5/MLOC_60657.1
	7H	22.543	MR_52631P5192R46
MR_76270P7603R29	7H	23.667		morex_contig_76270
MR_59722P6163R56	7H	23.667		morex_contig_59722	22.7337	MLOC_71373.1/MLOC_71374.1/MLOC_71375.1
MR_57167P6873R33	7H	25.585		morex_contig_57167		MLOC_69926.1/MLOC_69927.1
MR_42566P2206F25	7H	25.585		morex_contig_42566	23.9554
MR_2547265P696F34	7H	27.101		morex_contig_2547265	24.1501	MLOC_36735.2/MLOC_36734/MLOC_36736.1/MLOC_36737.1/MLOC_36738.1
MR_45042P6313R3	7H	27.101		morex_contig_45042	24.1501	MLOC_61047.1/MLOC_61048.1/MLOC_61049.1/MLOC_61050.1
MR_1571760P2259F34	7H	27.842	MR_66360P5607R52	morex_contig_1571760	24.0616
MR_61515P1646F14	7H	28.588		morex_contig_61515		MLOC_72370.1/MLOC_72371.1
MR_42969P2548R51	7H	29.333		morex_contig_42969		MLOC_58761.1
MR_344692P1981R22	7H	29.333	MR_1562157P13253R43	morex_contig_344692	25.8853
MR_48107P999F17	7H	29.871		morex_contig_48107	26.8059	MLOC_63905.1/MLOC_63906.1/MLOC_63907.1
MR_38640P848R30	7H	30.439		morex_contig_38640	27.6204	MLOC_53782.3/MLOC_53781.1
MR_38640P1523R51	7H	30.439		morex_contig_38640	27.6204	MLOC_53782.3/MLOC_53781.1
MR_6495P2351R45	7H	30.444		morex_contig_6495	24.5042	MLOC_74018.2/MLOC_74017.1
MR_7715P465R41	7H	32.766	MR_51691P420F54	morex_contig_7715	29.8159	MLOC_77766.1
MR_104168P2169R27	7H	33.132		morex_contig_104168	29.8159
MR_42827P1922F10	7H	33.815		morex_contig_42827		MLOC_58619.1
MR_1577274P2522F47	7H	35.007		morex_contig_1577274	30.5595
MR_1566135P3346R1	7H	35.013		morex_contig_1566135	30.5595	MLOC_13642.1
MR_218074P1633R3	7H	35.015		morex_contig_218074	37.6062
MR_59057P1809R46	7H	36.626		morex_contig_59057		MLOC_71056.1
MR_241738P2313F22	7H	37.176		morex_contig_241738	37.6062	MLOC_33960.1
MR_43124P3267R11	7H	40.341		morex_contig_43124	38.8555
MR_38821P2527R59	7H	41.994		morex_contig_38821	38.8102	MLOC_54024.4/MLOC_54021.1/MLOC_54022.1/MLOC_54023.1/MLOC_54025.1
MR_38975P1134R57	7H	43.126		morex_contig_38975	38.8102	MLOC_54220.3
MR_40281P1605F20	7H	44.136		morex_contig_40281	41.4306	MLOC_55807.1/MLOC_55808/MLOC_55809.1/MLOC_55810.1/MLOC_55811.1/MLOC_55812.1/MLOC_55813.1
MR_300674P988F56	7H	44.251		morex_contig_300674	41.4306	MLOC_47103.1
MR_1565163P890R46	7H	44.251	MR_244340P432R41	morex_contig_1565163		MLOC_13227.1
MR_8346P3225F20	7H	44.251		morex_contig_8346	41.4306
MR_140132P1977F59	7H	45.105		morex_contig_140132
MR_46143P7167F7	7H	47.325		morex_contig_46143	35.6232	MLOC_62047.1
MR_157456P2916F42	7H	47.699		morex_contig_157456
MR_1577638P1694R40	7H	49.417		morex_contig_1577638	49.522
MR_67733P3731R25	7H	49.417		morex_contig_67733	49.7167	MLOC_75364/MLOC_75365.1
MR_1614497P731R48	7H	50.158		morex_contig_1614497
MR_180985P382F42	7H	50.525		morex_contig_180985	50.7082
MR_63367P1947R34	7H	50.525		morex_contig_63367	50.7082	MLOC_73315.1
MR_135761P143R43	7H	50.525		morex_contig_135761	51.5935
MR_48567P4235R28	7H	50.525		morex_contig_48567	50.7082	MLOC_64262.2
MR_369102P3012F8	7H	51.266		morex_contig_369102		MLOC_51389.1/MLOC_51390.1
MR_2552436P2374R7	7H	53.183		morex_contig_2552436	54.9575	MLOC_39161.1
MR_1570794P3735R11	7H	53.183		morex_contig_1570794	56.3739
MR_50644P4608R48	7H	54.694		morex_contig_50644	55.7365
MR_2501285P148R20	7H	54.699		morex_contig_2501285
MR_48455P3556R43	7H	54.699	MR_1562627P757F50	morex_contig_48455	55.7365	MLOC_64177.1
	7H	54.699	MR_1558883P2549F43
	7H	54.699	MR_156850P1571F62
MR_2546832P2159F58	7H	54.699		morex_contig_2546832
MR_146226P2087R44	7H	55.068		morex_contig_146226	56.3739
MR_1574953P1907R24	7H	55.811		morex_contig_1574953	61.4731
MR_2551874P3403F34	7H	55.811		morex_contig_2551874		MLOC_38956.1
MR_59039P4385F6	7H	55.811	MR_1619289P1915F51	morex_contig_59039
MR_52832P7849F37	7H	56.178		morex_contig_52832	62.3938
MR_1581732P3650F25	7H	56.727		morex_contig_1581732	61.7564	MLOC_18720.1
MR_43000P436F9	7H	56.731		morex_contig_43000		MLOC_58791.1
MR_1587046P1285F25	7H	56.731		morex_contig_1587046
MR_1637643P109F53	7H	56.731		morex_contig_1637643	62.3938
MR_66356P281F43	7H	56.732		morex_contig_66356	62.3938	MLOC_74692.1
MR_844314P211R45	7H	57.283		morex_contig_844314
MR_134830P14749R55	7H	57.641		morex_contig_134830	62.1813	MLOC_4200.1
MR_44546P6496R30	7H	57.65		morex_contig_44546	63.9518	MLOC_60577
MR_983377P122F31	7H	57.862		morex_contig_983377
MR_66819P382R8	7H	58.015		morex_contig_66819		MLOC_74945
MR_2552875P428R34	7H	58.015	MR_2552875P428F16	morex_contig_2552875
MR_459241P179R37	7H	58.568		morex_contig_459241
MR_60584P510F36	7H	58.75		morex_contig_60584	67.2273	MLOC_71841.2
MR_1736556P106F47	7H	59.048		morex_contig_1736556
MR_328208P813R41	7H	59.674	MR_161901P585F64	morex_contig_328208	67.7762
MR_43073P7755F13	7H	59.857		morex_contig_43073	67.2805	MLOC_58873.1/MLOC_58874.1/MLOC_58875
MR_54610P915F39	7H	60.039		morex_contig_54610	68.0595	MLOC_68338
MR_200688P357R49	7H	60.78		morex_contig_200688	67.7762
MR_333368P1351R59	7H	60.78		morex_contig_333368
MR_1906607P282R20	7H	60.996		morex_contig_1906607
MR_279894P1214F54	7H	61.145		morex_contig_279894
MR_67710P1429R12	7H	61.145		morex_contig_67710	70.8215	MLOC_75351.1/MLOC_75352.1/MLOC_75353.1
MR_70388P1102F58	7H	61.187		morex_contig_70388
MR_1599865P703R41	7H	61.26		morex_contig_1599865
MR_154346P770R51	7H	61.329		morex_contig_154346
MR_1613368P537R26	7H	61.429		morex_contig_1613368
MR_388564P67F51	7H	61.478		morex_contig_388564
MR_131108P134F61	7H	61.512		morex_contig_131108
MR_75493P2947R18	7H	61.512		morex_contig_75493
MR_71730P2666F35	7H	61.512		morex_contig_71730
MR_138777P1075R54	7H	61.512		morex_contig_138777	50.7082
MR_1855065P116R2	7H	61.512		morex_contig_1855065
MR_61284P4013R12	7H	61.611		morex_contig_61284
MR_53711P3237F17	7H	61.694		morex_contig_53711	70.8924
MR_136953P5472F45	7H	61.795		morex_contig_136953	77.2663	MLOC_5990.1
MR_44052P2938F42	7H	61.876		morex_contig_44052	70.9632
MR_184025P994R46	7H	61.876		morex_contig_184025
MR_2023191P23F16	7H	61.876		morex_contig_2023191
MR_196970P277R46	7H	61.876		morex_contig_196970
MR_2421293P69R35	7H	61.876		morex_contig_2421293
MR_383514P306F55	7H	61.876		morex_contig_383514
MR_1725000P1171F39	7H	61.876		morex_contig_1725000
MR_77855P2736R44	7H	61.876		morex_contig_77855
MR_1991364P139F36	7H	61.955		morex_contig_1991364
MR_252319P577R9	7H	62.058		morex_contig_252319
MR_98156P1242F58	7H	62.137		morex_contig_98156
MR_470923P2384F9	7H	62.191		morex_contig_470923	70.6799	MLOC_62916.1/MLOC_62917.1
MR_264261P367F33	7H	62.239		morex_contig_264261
MR_158692P5862R20	7H	62.239	MR_43295P1390F57	morex_contig_158692	70.6799
MR_79116P882R8	7H	62.239		morex_contig_79116	69.2635
MR_1580536P1560R3	7H	62.239		morex_contig_1580536	70.255
MR_319305P590R9	7H	62.239		morex_contig_319305
MR_195398P743F57	7H	62.239		morex_contig_195398
MR_85093P142R3	7H	62.239		morex_contig_85093	70.255
MR_332759P226R23	7H	62.239		morex_contig_332759
MR_187914P579R33	7H	62.239		morex_contig_187914
MR_1582051P1478R22	7H	62.239		morex_contig_1582051
MR_724886P113R39	7H	62.239		morex_contig_724886
MR_47957P1616F14	7H	62.239		morex_contig_47957	70.9632	MLOC_63774.1/MLOC_63775.5
MR_1594296P673F13	7H	62.239		morex_contig_1594296	70.6799
MR_122810P1387F7	7H	62.239		morex_contig_122810	70.6799
MR_1645675P152F14	7H	62.239		morex_contig_1645675
MR_133539P1850R10	7H	62.239		morex_contig_133539	70.6799	MLOC_3799.1
MR_430440P512R58	7H	62.239	MR_298357P161F6	morex_contig_430440
MR_91782P941F14	7H	62.239		morex_contig_91782
MR_65484P1987R36	7H	62.239		morex_contig_65484	70.4674
MR_370670P3435F23	7H	62.239		morex_contig_370670	61.4731
MR_1703392P725R53	7H	62.239		morex_contig_1703392
MR_1721280P1359F28	7H	62.239		morex_contig_1721280
MR_1570988P4290R57	7H	62.239		morex_contig_1570988	70.9632
BK_2738340P103F42	7H	62.239		BK_2738340
MR_81904P1202F15	7H	62.239		morex_contig_81904
MR_1558107P855R31	7H	62.239		morex_contig_1558107	70.6799
MR_194297P3423R11	7H	62.239		morex_contig_194297	70.9632
MR_206976P1425R1	7H	62.239		morex_contig_206976		MLOC_30158.1/MLOC_30159.2
BK_427323P1262F39	7H	62.239	MR_290599P213R33	BK_427323
	7H	62.239	MR_97348P2890R47
	7H	62.239	MR_277226P870R30
	7H	62.239	MR_49014P7623R29
	7H	62.239	MR_1566886P1448R30
	7H	62.239	MR_1595280P874F57
	7H	62.239	MR_2662840P109R19
	7H	62.239	MR_524427P128F56
	7H	62.239	MR_88739P1916F56
	7H	62.239	MR_275444P3001F21
	7H	62.239	MR_1591918P478F63
	7H	62.239	MR_1574034P1685R39
	7H	62.239	MR_6643P6926R47
	7H	62.239	MR_8065P1891R16
	7H	62.239	MR_1846059P782F45
	7H	62.239	MR_152887P1278R31
	7H	62.239	MR_55711P2795R40
	7H	62.239	MR_71829P1882F46
	7H	62.239	MR_94952P1630R36
	7H	62.239	MR_68149P5221R6
	7H	62.239	MR_146571P2021F38
	7H	62.239	MR_45002P8072R49
	7H	62.239	MR_1563426P3158F50
	7H	62.239	MR_159546P4529R58
	7H	62.239	MR_110485P944R23
MR_2203070P656R9	7H	62.239		morex_contig_2203070
MR_2559041P589F31	7H	62.239		morex_contig_2559041
MR_179659P657F40	7H	62.239		morex_contig_179659
MR_244068P4238R12	7H	62.239		morex_contig_244068	72.4858
MR_1568498P1798R27	7H	62.239		morex_contig_1568498	70.9632	MLOC_14612.1
BW_1323215P510F55	7H	62.305		BW_1323215
MR_1704626P287R8	7H	62.421		morex_contig_1704626
MR_96753P2033F17	7H	62.421		morex_contig_96753
MR_113041P2547R12	7H	62.421		morex_contig_113041
MR_125329P253R29	7H	62.501		morex_contig_125329
MR_159053P2738R13	7H	62.603		morex_contig_159053		MLOC_20559.1
MR_143700P73F24	7H	62.603		morex_contig_143700	70.9632
MR_45243P1811F8	7H	62.603		morex_contig_45243	72.5212
MR_1621039P30F51	7H	62.603		morex_contig_1621039	70.9632
MR_1793624P307F40	7H	62.603	MR_307018P1258R42	morex_contig_1793624
MR_44524P5427F40	7H	62.603		morex_contig_44524	67.4221
MR_49688P6278R55	7H	62.603		morex_contig_49688	70.1841
BW_1175131P174R39	7H	62.603		BW_1175131
MR_1581191P35F14	7H	62.603	MR_70659P871F27	morex_contig_1581191
MR_1801898P26F61	7H	62.603		morex_contig_1801898
MR_326176P355F61	7H	62.603		morex_contig_326176
MR_1715088P1705R36	7H	62.603		morex_contig_1715088	24.5042
MR_67481P1774R6	7H	62.603		morex_contig_67481	70.8215
MR_69515P3709R46	7H	62.603		morex_contig_69515
MR_2202442P99F36	7H	62.603		morex_contig_2202442
MR_58618P805F64	7H	62.603		morex_contig_58618
MR_1587957P3963F56	7H	62.603	MR_670044P149F37	morex_contig_1587957	70.6799
MR_62371P3983F42	7H	62.603		morex_contig_62371
MR_1679463P416F53	7H	62.785		morex_contig_1679463
MR_1559541P3413R40	7H	62.968		morex_contig_1559541
MR_773470P87R45	7H	63.334		morex_contig_773470
MR_1569971P4463F36	7H	63.334		morex_contig_1569971
MR_199506P208R7	7H	63.334		morex_contig_199506	75.3087	MLOC_29318.1
MR_1591325P1119R21	7H	63.334		morex_contig_1591325
MR_1579305P2755F14	7H	63.334	MR_50681P10004F12	morex_contig_1579305
	7H	63.334	MR_226422P430R10
MR_1849580P1047R43	7H	63.334		morex_contig_1849580	74.2918
MR_2552667P1604R32	7H	63.334		morex_contig_2552667	75.3087	MLOC_39223.3
MR_46534P8016F54	7H	63.334		morex_contig_46534	74.2918
MR_1577297P767R25	7H	63.334		morex_contig_1577297	75.3087
MR_1581274P629R56	7H	63.334		morex_contig_1581274
MR_155645P2336R38	7H	63.334		morex_contig_155645
MR_2067941P287R6	7H	63.334		morex_contig_2067941
MR_369073P295F45	7H	63.701		morex_contig_369073	77.2663	MLOC_51377
MR_288384P55F62	7H	64.068		morex_contig_288384
MR_1563795P3767F21	7H	64.068		morex_contig_1563795	77.2663
MR_157594P6797R37	7H	64.434	MR_42344P9854F41	morex_contig_157594	77.9745	MLOC_17203.1
MR_138485P672R37	7H	66.762	MR_2293985P567F52	morex_contig_138485	85.9773	MLOC_7004.1
MR_1559623P1260R8	7H	70.514		morex_contig_1559623	92.0208
MR_275079P887R8	7H	70.957		morex_contig_275079	92.068	MLOC_44639.2
MR_1569847P675F24	7H	74.136		morex_contig_1569847	98.5482	MLOC_15102.1
MR_1605515P96F63	7H	75.068		morex_contig_1605515	77.6558
MR_74829P1703R43	7H	75.068		morex_contig_74829	97.2734	MLOC_77222.1/MLOC_77223.1
MR_308913P458R52	7H	75.251		morex_contig_308913		MLOC_47607.1
MR_72262P1091R9	7H	76.184		morex_contig_72262	98.3003
MR_50861P6574R6	7H	77.313		morex_contig_50861	100	MLOC_65909/MLOC_65910
MR_1564477P4527R24	7H	77.313		morex_contig_1564477	100.024	MLOC_12949.1
MR_5837P3916R4	7H	77.313		morex_contig_5837	100.257	MLOC_70688.2/MLOC_70689.1
MR_49948P4786F64	7H	78.63		morex_contig_49948	100	MLOC_65243
MR_46101P12601R57	7H	78.632		morex_contig_46101	102.195	MLOC_62004.1
MR_43151P6832F29	7H	80.148		morex_contig_43151	103.541	MLOC_58957
MR_41848P343F27	7H	83.766	MR_1675296P310R12	morex_contig_41848	108.499	MLOC_57535.1
	7H	83.766	MR_234931P413R31
MR_158332P2168F62	7H	85.684		morex_contig_158332	109.915	MLOC_19058.1
MR_158332P5663F46	7H	86.05		morex_contig_158332	109.915	MLOC_19058.1
MR_50150P15254F54	7H	86.792		morex_contig_50150	109.915
MR_38602P4711F8	7H	86.792		morex_contig_38602	118.284	MLOC_53744
MR_38035P5675R54	7H	94.634		morex_contig_38035	120.397
MR_2501146P225R6	7H	94.638	MR_62828P580F19	morex_contig_2501146
MR_40426P2139R8	7H	94.638		morex_contig_40426	120.397
MR_1562696P4043R45	7H	95.004	MR_168436P2739F21	morex_contig_1562696	120.822
	7H	95.004	MR_203264P470F17
MR_45216P7354R50	7H	95.371		morex_contig_45216	121.813
MR_1868280P44F12	7H	95.371		morex_contig_1868280
MR_6448P1294F38	7H	96.112	MR_103171P425F64	morex_contig_6448	121.813
MR_144878P488R7	7H	104.818		morex_contig_144878
MR_69755P381R38	7H	105.004		morex_contig_69755	126.133	MLOC_75995.1
MR_1613642P264R10	7H	105.557		morex_contig_1613642
MR_37596P6831R25	7H	106.681		morex_contig_37596		MLOC_52532.1
MR_1568081P146F9	7H	106.681		morex_contig_1568081	127.904
MR_137145P3758R19	7H	106.681		morex_contig_137145	127.125
MR_333169P352R10	7H	108.198		morex_contig_333169
MR_369605P1683R51	7H	108.198		morex_contig_369605	128.86
MR_141345P329R24	7H	108.564		morex_contig_141345	128.258
MR_270831P3876R6	7H	109.306		morex_contig_270831	129.391
MR_43269P281F64	7H	110.047		morex_contig_43269	129.391	MLOC_59103.1
MR_178256P4108F53	7H	113.225		morex_contig_178256
MR_1574475P1208F42	7H	115.552		morex_contig_1574475	136.063
MR_1575485P1587R13	7H	115.919		morex_contig_1575485	137.252	MLOC_17070.1/MLOC_17071.1/MLOC_17072.2
MR_2548378P6275R40	7H	117.043		morex_contig_2548378	136.969	MLOC_37427.1
MR_79P319F51	7H	121.113		morex_contig_79
MR_1572560P613R15	7H	121.113		morex_contig_1572560	140.439	MLOC_16156
MR_52734P9326R25	7H	121.149		morex_contig_52734	140.439	MLOC_67216
MR_1618264P601R29	7H	122.628		morex_contig_1618264	140.439	MLOC_23159.1
MR_41989P458R3	7H	122.63		morex_contig_41989	140.439	MLOC_57684/MLOC_57685.1/MLOC_57686.2
MR_1416229P114F23	7H	122.996		morex_contig_1416229
MR_368828P1518R55	7H	122.996	MR_67424P5019R8	morex_contig_368828
	7H	122.996	MR_1558670P4099F53
MR_44682P1209F17	7H	122.996		morex_contig_44682	140.864
MR_44682P1194F32	7H	122.996		morex_contig_44682	140.864
